# Supplementary material for: Accurate and sensitive interactome profiling using a quantitative protein-fragment complementation assay
Source: Cell Rep Methods. 2024 Oct 21;4(10):100880. doi: 10.1016/j.crmeth.2024.100880 (PMC11573789; doi:10.1016/j.crmeth.2024.100880)
Supplement: Table S2. Reference protein pairs investigated in this study, related to Figure 1 [file mmc2.xlsx]

## Sheet: Lit - Ref pairs
Table S2, Tab1. Reference protein pairs.
SmBiT ordered locus name	SmBiT gene name	LgBiT ordered locus name	LgBiT gene name	Ploidy	Number of experimental evidences	Number of publications	Number of distinct identification methods	Pubmed ID	Author (year)	Identification method names	Category	NanoBiT ratio result
YAL041W	CDC24	YBR200W	BEM1	Haploid	35	29	10	10688190 | 11113154 | 11483497 | 11489916 | 11805826 | 12622721 | 14988726 | 15037079 | 15263065 | 15647373 | 16429126 | 17417630 | 18467557 | 18719252 | 19451149 | 20489023 | 22117027 | 24631237 | 25313406 | 25416945 | 27402358 | 28304276 | 31411940 | 32327559 | 32737079 | 37968396 | 7822288 | 7962098 | 9428768	Uetz (2000) | Bose (2001) | Ito (2001) | Drees (2001) | Gavin (2002) | Kawasaki (2003) | Shimada (2004) | van Drogen-Petit (2004) | Vollert (2004) | Zajac (2005) | Gavin (2006) | McCusker (2007) | Tarassov (2008) | Yu (2008) | Ogura (2009) | Breitkreutz (2010) | Fujimura-Kamada (2012) | Kuo (2014) | Liu (2014) | Meitinger (2014) | Gronemeyer (2016) | Rapali (2017) | Miller (2019) | Chollet (2020)…	two hybrid | pull down | protein kinase assay | biochemical | affinity chromatography technology | tandem affinity purification | dihydrofolate reductase reconstruction | x-ray crystallography | anti tag coimmunoprecipitation | protein complementation assay	Intarcting	FALSE
YOR261C	RPN8	YFR004W	RPN11	Haploid	35	34	7	10688190 | 11595789 | 11742986 | 15102831 | 15917626 | 16284124 | 16338358 | 16554755 | 18314965 | 18467557 | 19412159 | 19446323 | 20941496 | 21321079 | 21627799 | 21658604 | 21878652 | 22215586 | 22237024 | 22927375 | 22940862 | 23770819 | 24038880 | 24463465 | 24516147 | 25389291 | 26182356 | 26744777 | 26929360 | 28106073 | 28137839 | 28844860 | 29624167 | 37968396	Uetz (2000) | Cagney (2001) | Fu (2001) | Isono (2004) | Leggett (2005) | Guerrero (2006) | Saeki (2005) | Krogan (2006) | Taverner (2008) | Tarassov (2008) | Roelofs (2009) | Saeki (2009) | Chandra (2010) | Panasenko (2011) | Gomez (2011) | Sakata (2011) | Park (2011) | Sakata (2012) | Lander (2012) | Beck (2012) | Babu (2012) | Matyskiela (2013) | Kimura (2013) | Worden (2014) | Pathare (2014) …	two hybrid | affinity chromatography technology | dihydrofolate reductase reconstruction | comigration in non denaturing gel electrophoresis | biochemical | molecular sieving | x-ray crystallography	Intarcting	TRUE
YHR165C	PRP8	YER172C	BRR2	Haploid	31	24	9	10449419 | 11290703 | 11720284 | 14759368 | 16373487 | 16429126 | 16540695 | 16554755 | 17934474 | 18953335 | 19098916 | 19525970 | 21764848 | 23442228 | 23704370 | 23727230 | 25670679 | 26637280 | 26829225 | 27072132 | 27445306 | 27459055 | 27880071 | 37968396	Gottschalk (1999) | van Nues (2001) | Stevens (2001) | Krogan (2004) | Boon (2006) | Gavin (2006) | Brenner (2006) | Krogan (2006) | Boon (2007) | H������cker (2008) | Maeder (2009) | Zhang (2009) | Weber (2011) | Weber (2013) | Mozaffari-Jovin (2013) | Nguyen (2013) | Zhang (2015) | Absmeier (2015) | Nguyen (2016) | Ledoux (2016) | Yan (2016) | Galej (2016) | Absmeier (2016) | Michaelis (2	biochemical | affinity chromatography technology | two hybrid | anti tag coimmunoprecipitation | molecular sieving | cosedimentation through density gradient | 3D electron microscopy | pull down | x-ray crystallography	Intarcting	TRUE
YCL032W	STE50	YLR362W	STE11	Haploid	30	27	7	10397774 | 10688190 | 11283351 | 11370856 | 14573615 | 15327964 | 15544813 | 15689513 | 16337230 | 16429126 | 16554755 | 18431466 | 18618697 | 20489023 | 20826334 | 20932477 | 21118957 | 21863494 | 23658712 | 25898136 | 37968396 | 8793874 | 8816472 | 9148934 | 9636180 | 9738877 | 9742096	Wu (1999) | Uetz (2000) | Ito (2001) | Jansen (2001) | Grimshaw (2004) | Kwan (2004) | Bhattacharjya (2004) | Bhattacharjya (2005) | Kwan (2006) | Gavin (2006) | Krogan (2006) | Slaughter (2008) | Bhunia (2009) | Breitkreutz (2010) | Brooks (2010) | Yamamoto (2010) | Hruby (2011) | Slaughter (2011) | Gallego (2013) | Tatebayashi (2015) | Michaelis (2023) | Xu (1996) | Barr (1996) | Wassmann (1997…	affinity chromatography technology | enzymatic study | two hybrid | biochemical | x-ray crystallography | protein complementation assay | fluorescent resonance energy transfer	Intarcting	TRUE
YJR076C	CDC11	YHR107C	CDC12	Haploid	26	23	10	10688190 | 11283351 | 11489916 | 11805837 | 12215547 | 12665577 | 14993234 | 15282341 | 15996627 | 16207085 | 16371506 | 16429126 | 18541672 | 18550837 | 18719252 | 19805342 | 21984913 | 26416886 | 26929450 | 28541184 | 29321251 | 37968396 | 9813094	Uetz (2000) | Ito (2001) | Drees (2001) | Ho (2002) | Lee (2002) | Casamayor (2003) | Versele (2004) | Sung (2005) | Farkasovsky (2005) | Iwase (2006) | Gavin (2006) | Nagaraj (2008) | Bertin (2008) | Yu (2008) | Sirajuddin (2009) | Mitchell (2011) | Booth (2015) | Garcia (2016) | Weems (2017) | Khan (2018) | Michaelis (2023) | Frazier (1998)	two hybrid | anti tag coimmunoprecipitation | affinity chromatography technology | anti bait coimmunoprecipitation | biochemical | x-ray crystallography | electron microscopy | pull down | fluorescent resonance energy transfer | protein complementation assay	Intarcting	FALSE
YEL037C	RAD23	YER162C	RAD4	Haploid	22	17	8	10688190 | 11259433 | 11805826 | 15601997 | 16401726 | 16429126 | 16554755 | 17882165 | 18387345 | 25562780 | 31106376 | 33119737 | 37968396 | 9001217 | 9490418 | 9685610 | 9837874	Uetz (2000) | Suzuki (2001) | Gavin (2002) | Ortolan (2004) | Kim (2006) | Gavin (2006) | Krogan (2006) | Min (2007) | den Dulk (2008) | Chen (2015) | Paul (2019) | Paul (2020) | Michaelis (2023) | Wang (1997) | Schauber (1998) | Wei (1998) | Jansen (1998)	two hybrid | affinity chromatography technology | tandem affinity purification | pull down | ion exchange chromatography | molecular sieving | x-ray crystallography | biochemical	Intarcting	FALSE
YOL082W	ATG19	YKL103C	APE1	Haploid	21	17	6	10688190 | 11283351 | 11430817 | 11805837 | 12479808 | 20639194 | 20659891 | 21343297 | 22123825 | 24705553 | 25287303 | 26166702 | 27266708 | 27320913 | 31995729 | 32883836 | 37968396	Uetz (2000) | Ito (2001) | Scott (2001) | Ho (2002) | Shintani (2002) | Suzuki (2010) | Watanabe (2010) | Yuga (2011) | Morales Quinones (2011) | Sawa-Makarska (2014) | Tanaka (2014) | Kamber (2015) | Bertipaglia (2016) | Yamasaki (2016) | Yamasaki (2020) | Sawa-Makarska (2020) | Michaelis (2023)	two hybrid | biochemical | anti tag coimmunoprecipitation | affinity chromatography technology | imaging techniques | x-ray crystallography	Intarcting	TRUE
YHL002W	HSE1	YNR006W	VPS27	Haploid	21	19	8	10688190 | 11283351 | 11805826 | 12055639 | 14581452 | 15086794 | 16429126 | 16554755 | 17543868 | 18467557 | 20305637 | 20826334 | 22615397 | 26601941 | 31740006 | 32029270 | 34023781 | 34599943 | 37968396	Uetz (2000) | Ito (2001) | Gavin (2002) | Bilodeau (2002) | Bilodeau (2003) | Bowers (2004) | Gavin (2006) | Krogan (2006) | Prag (2007) | Tarassov (2008) | Wollert (2010) | Brooks (2010) | Schlecht (2012) | Isasa (2016) | Morshed (2020) | Sharmin (2020) | Sharmin (2021) | Levin-Kravets (2021) | Michaelis (2023)	two hybrid | affinity chromatography technology | x-ray crystallography | dihydrofolate reductase reconstruction | molecular sieving | pull down | biochemical | protein complementation assay	Intarcting	TRUE
YNR052C	POP2	YCR093W	CDC39	Haploid	19	16	6	10490603 | 11733989 | 11805826 | 12215412 | 14734555 | 16263706 | 16429126 | 18467557 | 19107399 | 20386698 | 21669201 | 22959269 | 24121231 | 30948432 | 37968396 | 9463387	Bai (1999) | Chen (2001) | Gavin (2002) | Russell (2002) | Clark (2004) | Takagi (2006) | Gavin (2006) | Tarassov (2008) | Norbeck (2008) | Lau (2010) | Nasertorabi (2011) | Basquin (2012) | Bhaskar (2013) | Jiang (2019) | Michaelis (2023) | Liu (1998)	affinity chromatography technology | pull down | biochemical | dihydrofolate reductase reconstruction | x-ray crystallography | two hybrid	Intarcting	TRUE
YJL112W	MDV1	YIL065C	FIS1	Haploid	19	11	7	12163467 | 14517324 | 16009724 | 16247028 | 17884824 | 17998537 | 18445678 | 18719252 | 22303011 | 24439911 | 30033679	Tieu (2002) | Cerveny (2003) | Griffin (2005) | Karren (2005) | Wells (2007) | Zhang (2007) | Motley (2008) | Yu (2008) | Zhang (2012) | Cooper (2014) | Cichocki (2018)	affinity chromatography technology | two hybrid | imaging techniques | biochemical | anti tag coimmunoprecipitation | molecular sieving | x-ray crystallography	Intarcting	FALSE
YIL065C	FIS1	YJL112W	MDV1	Haploid	19	11	7	12163467 | 14517324 | 16009724 | 16247028 | 17884824 | 17998537 | 18445678 | 18719252 | 22303011 | 24439911 | 30033679	Tieu (2002) | Cerveny (2003) | Griffin (2005) | Karren (2005) | Wells (2007) | Zhang (2007) | Motley (2008) | Yu (2008) | Zhang (2012) | Cooper (2014) | Cichocki (2018)	affinity chromatography technology | two hybrid | imaging techniques | biochemical | anti tag coimmunoprecipitation | molecular sieving | x-ray crystallography	Intarcting	FALSE
YBR253W	SRB6	YMR112C	MED11	Haploid	18	13	11	10688190 | 11805826 | 15477388 | 16429126 | 18691966 | 20154708 | 21498544 | 21725323 | 22579255 | 23123849 | 24882805 | 33933450 | 37968396	Uetz (2000) | Gavin (2002) | Guglielmi (2004) | Gavin (2006) | Esnault (2008) | Cai (2010) | Seizl (2011) | Imasaki (2011) | Cai (2012) | Larivi������re (2012) | Tsai (2014) | Osman (2021) | Michaelis (2	two hybrid | affinity chromatography technology | electron microscopy | biochemical | x-ray crystallography | transmission electron microscopy | 3D electron microscopy | static light scattering | molecular sieving | ion exchange chromatography | pull down	Intarcting	TRUE
YHL007C	STE20	YBR200W	BEM1	Haploid	17	13	10	11489916 | 11940652 | 15743816 | 16319894 | 17895367 | 18467557 | 19841731 | 20050180 | 20410294 | 21118957 | 24570489 | 32737079 | 7502048	Drees (2001) | Lamson (2002) | Winters (2005) | Ptacek (2005) | Tiedje (2007) | Tarassov (2008) | Tonikian (2009) | Lin (2009) | Takaku (2010) | Hruby (2011) | Tanaka (2014) | Grinhagens (2020) | Leeuw (1995)	two hybrid | pull down | enzymatic study | protein complementation assay | dihydrofolate reductase reconstruction | peptide array | ubiquitin reconstruction | x-ray crystallography | biochemical | affinity chromatography technology	Intarcting	FALSE
YBR107C	IML3	YDR254W	CHL4	Haploid	17	15	6	11361335 | 11805826 | 12589047 | 12642611 | 16429126 | 16554755 | 17634282 | 21179020 | 22157760 | 22561346 | 24075991 | 24311582 | 31112132 | 32406818 | 37968396	Ghosh (2001) | Gavin (2002) | Pot (2003) | Mythreye (2003) | Gavin (2006) | Krogan (2006) | Wong (2007) | Lambert (2010) | Hamza (2012) | Schleiffer (2012) | Hinshaw (2013) | Guo (2013) | Fischboeck-Halwachs (2019) | Hamilton (2020) | Michaelis (2023)	two hybrid | affinity chromatography technology | imaging techniques | tandem affinity purification | biochemical | x-ray crystallography	Intarcting	TRUE
YNR007C	ATG3	YHR171W	ATG7	Haploid	17	12	7	10688190 | 11139573 | 11283351 | 12965207 | 17227760 | 17986448 | 18719252 | 22055191 | 22056771 | 22325599 | 23142976 | 38057553	Uetz (2000) | Komatsu (2001) | Ito (2001) | Yamazaki-Sato (2003) | Yamada (2007) | Hanada (2007) | Yu (2008) | Noda (2011) | Hong (2011) | Jotwani (2012) | Kaiser (2012) | Alam (2023)	two hybrid | affinity chromatography technology | biochemical | x-ray crystallography | light scattering | cross-linking study | imaging techniques	Intarcting	FALSE
YGL174W	BUD13	YIR005W	IST3	Haploid	16	10	8	10688190 | 11805837 | 15565172 | 16314500 | 18809678 | 19033360 | 25160624 | 25218446 | 26393790 | 37968396	Uetz (2000) | Ho (2002) | Dziembowski (2004) | Wang (2005) | Trowitzsch (2008) | Brooks (2009) | Tripsianes (2014) | Wysoczanski (2014) | Wysocza���<U+0084>ski (2014) | Schneider (2015) | Michaelis (202	two hybrid | anti tag coimmunoprecipitation | affinity chromatography technology | biochemical | x-ray crystallography | nuclear magnetic resonance | isothermal titration calorimetry | cross-linking study	Intarcting	TRUE
YIL132C	CSM2	YLR376C	PSY3	Haploid	14	10	4	10688190 | 11283351 | 15654096 | 18719252 | 22465956 | 22749910 | 23575680 | 26215801 | 29069504 | 31383866	Uetz (2000) | Ito (2001) | Shor (2005) | Yu (2008) | Tao (2012) | She (2012) | Sasanuma (2013) | Gaines (2015) | Zhang (2017) | Rosenbaum (2019)	two hybrid | x-ray crystallography | biochemical | x ray scattering	Intarcting	TRUE
YJL125C	GCD14	YNL062C	GCD10	Haploid	14	12	6	10330157 | 10779558 | 16429126 | 16554755 | 17932071 | 18719252 | 20826334 | 22102254 | 27582183 | 37968396 | 9660829 | 9851972	Calvo (1999) | Anderson (2000) | Gavin (2006) | Krogan (2006) | Ozanick (2007) | Yu (2008) | Brooks (2010) | Qiu (2011) | Wang (2016) | Michaelis (2023) | Asano (1998) | Anderson (1998)	affinity chromatography technology | biochemical | tandem affinity purification | two hybrid | x-ray crystallography | pull down	Intarcting	TRUE
YDL207W	GLE1	YOR046C	DBP5	Haploid	13	7	8	10523319 | 10610322 | 16783364 | 19805289 | 21441902 | 28869701 | 35286399	Hodge (1999) | Strahm (1999) | Weirich (2006) | Dossani (2009) | Montpetit (2011) | Adams (2017) | Gray (2022)	affinity chromatography technology | two hybrid | biochemical | enzymatic study | atpase assay | molecular sieving | x-ray crystallography | fluorescent resonance energy transfer	Intarcting	TRUE
YBR217W	ATG12	YPL149W	ATG5	Haploid	13	12	6	10406794 | 10688190 | 11139573 | 11149920 | 11283351 | 14690591 | 23064152 | 23238393 | 25461810 | 31399562 | 34798055 | 9759731	Mizushima (1999) | Uetz (2000) | Komatsu (2001) | Kim (2001) | Ito (2001) | Hazbun (2003) | Romanov (2012) | Noda (2012) | Zens (2014) | Zheng (2019) | Schreiber (2021) | Mizushima (1998)	anti tag coimmunoprecipitation | two hybrid | biochemical | affinity chromatography technology | two hybrid array | x-ray crystallography	Intarcting	FALSE
YMR159C	ATG16	YPL149W	ATG5	Haploid	13	12	6	10406794 | 10688190 | 11283351 | 17012802 | 17192262 | 17986448 | 18719252 | 19889643 | 23064152 | 25691244 | 33484718 | 37968396	Mizushima (1999) | Uetz (2000) | Ito (2001) | Matsushita (2006) | Matsushita (2007) | Hanada (2007) | Yu (2008) | Fujioka (2010) | Romanov (2012) | Juris (2015) | Popelka (2021) | Michaelis (2023)	anti tag coimmunoprecipitation | two hybrid | x-ray crystallography | biochemical | protein complementation assay | affinity chromatography technology	Intarcting	FALSE
YJL013C	MAD3	YOR026W	BUB3	Haploid	12	9	8	10688190 | 10704439 | 11726501 | 15644329 | 15879521 | 17227844 | 17406666 | 18719252 | 20498086	Uetz (2000) | Hardwick (2000) | Fraschini (2001) | Wilson (2005) | Poddar (2005) | Larsen (2007) | King (2007) | Yu (2008) | Ren (2010)	two hybrid | pull down | anti tag coimmunoprecipitation | affinity chromatography technology | molecular sieving | biochemical | x-ray crystallography | isothermal titration calorimetry	Intarcting	TRUE
YKL103C	APE1	YKL103C	APE1	Diploid	11	9	3	10688190 | 11283351 | 18719252 | 19343713 | 26208681 | 27266708 | 27320913 | 28027291 | 29027580	Uetz (2000) | Ito (2001) | Yu (2008) | Huang (2009) | Su (2015) | Bertipaglia (2016) | Yamasaki (2016) | Nizhnikov (2016) | Ryzhova (2018)	two hybrid | biochemical | x-ray crystallography	Intarcting	TRUE
YFL034C-B	MOB2	YNL161W	CBK1	Haploid	11	9	5	10970846 | 11747810 | 11805837 | 12196508 | 12972564 | 20489023 | 25966461 | 32250593 | 37968396	Racki (2000) | Colman-Lerner (2001) | Ho (2002) | Weiss (2002) | Nelson (2003) | Breitkreutz (2010) | Gogl (2015) | Parker (2020) | Michaelis (2023)	two hybrid | anti tag coimmunoprecipitation | affinity chromatography technology | x-ray crystallography | biochemical	Intarcting	TRUE
YPL002C	SNF8	YJR102C	VPS25	Haploid	10	9	6	11283351 | 15086794 | 15329733 | 15469844 | 16554755 | 18719252 | 20305637 | 22579254 | 37968396	Ito (2001) | Bowers (2004) | Hierro (2004) | Teo (2004) | Krogan (2006) | Yu (2008) | Wollert (2010) | Boura (2012) | Michaelis (2023)	two hybrid | x-ray crystallography | affinity chromatography technology | pull down | molecular sieving | x ray scattering	Intarcting	FALSE
YGL122C	NAB2	YMR255W	GFD1	Haploid	10	8	4	10688190 | 15208322 | 16554755 | 18190927 | 20463024 | 20823268 | 33137177 | 37968396	Uetz (2000) | Suntharalingam (2004) | Krogan (2006) | Grant (2008) | Zheng (2010) | Carmody (2010) | Aguilar (2020) | Michaelis (2023)	two hybrid | biochemical | affinity chromatography technology | x-ray crystallography	Intarcting	TRUE
YER179W	DMC1	YER179W	DMC1	Diploid	8	7	3	10688190 | 11283351 | 16581767 | 16818607 | 18535008 | 24465215 | 9335591	Uetz (2000) | Ito (2001) | Henry (2006) | Tsubouchi (2006) | Sheridan (2008) | Liu (2014) | Dresser (1997)	two hybrid | x-ray crystallography | biochemical	Intarcting	FALSE
YNL102W	POL1	YDL220C	CDC13	Haploid	7	5	4	10898792 | 14742666 | 17108359 | 20877309 | 31006804	Qi (2000) | Hsu (2004) | Tseng (2006) | Sun (2010) | Calvo (2019)	coimmunoprecipitation | two hybrid | x-ray crystallography | biochemical	Intarcting	FALSE
YDR192C	NUP42	YGR218W	CRM1	Haploid	7	6	4	10610322 | 11027275 | 11387327 | 18573877 | 28791779 | 9368759	Strahm (1999) | Jensen (2000) | Allen (2001) | Neuber (2008) | Koyama (2017) | Neville (1997)	two hybrid | affinity chromatography technology | biochemical | x-ray crystallography	Intarcting	TRUE
YGR113W	DAM1	YGR113W	DAM1	Diploid	6	4	4	12925767 | 18460602 | 24930965 | 38060647	Shang (2003) | Grishchuk (2008) | Aravamudhan (2014) | Muir (2023)	biochemical | two hybrid | x-ray crystallography | fluorescent resonance energy transfer	Intarcting	TRUE
YNL225C	CNM67	YNL225C	CNM67	Diploid	5	5	5	10339566 | 21179020 | 21454609 | 28814505 | 31454312	Elliott (1999) | Lambert (2010) | Klenchin (2011) | Viswanath (2017) | Marchant (2019)	two hybrid | tandem affinity purification | x-ray crystallography | fluorescent resonance energy transfer | dihydrofolate reductase reconstruction	Intarcting	TRUE
YFR047C	BNA6	YFR047C	BNA6	Diploid	4	4	2	10688190 | 11283351 | 18321072 | 18719252	Uetz (2000) | Ito (2001) | di Luccio (2008) | Yu (2008)	two hybrid | x-ray crystallography	Intarcting	TRUE
YGR024C	THG1	YGR024C	THG1	Diploid	4	4	3	10688190 | 14690591 | 18719252 | 28623126	Uetz (2000) | Hazbun (2003) | Yu (2008) | Lee (2017)	two hybrid | two hybrid array | x-ray crystallography	Intarcting	TRUE
YKL067W	YNK1	YKL067W	YNK1	Diploid	4	4	4	10688190 | 12472466 | 18467557 | 18607079	Uetz (2000) | Amutha (2003) | Tarassov (2008) | Wang (2008)	two hybrid | enzymatic study | dihydrofolate reductase reconstruction | x-ray crystallography	Intarcting	TRUE
YBL084C	CDC27	YBL084C	CDC27	Diploid	2	2	2	20206185 | 7925276	Zhang (2010) | Lamb (1994)	x-ray crystallography | two hybrid	Intarcting	FALSE
YDL207W	GLE1	YGR218W	CRM1	Haploid	0	0	0	NA	NA	NA	Random	TRUE
YBR217W	ATG12	YBL084C	CDC27	Haploid	0	0	0	NA	NA	NA	Random	FALSE
YER179W	DMC1	YBL084C	CDC27	Haploid	0	0	0	NA	NA	NA	Random	FALSE
YJL112W	MDV1	YBL084C	CDC27	Haploid	0	0	0	NA	NA	NA	Random	FALSE
YKL103C	APE1	YBL084C	CDC27	Haploid	0	0	0	NA	NA	NA	Random	FALSE
YNL225C	CNM67	YBL084C	CDC27	Haploid	0	0	0	NA	NA	NA	Random	FALSE
YBR253W	SRB6	YBR200W	BEM1	Haploid	0	0	0	NA	NA	NA	Random	FALSE
YDL207W	GLE1	YBR200W	BEM1	Haploid	0	0	0	NA	NA	NA	Random	FALSE
YDR192C	NUP42	YBR200W	BEM1	Haploid	0	0	0	NA	NA	NA	Random	FALSE
YGL174W	BUD13	YBR200W	BEM1	Haploid	0	0	0	NA	NA	NA	Random	FALSE
YGR024C	THG1	YBR200W	BEM1	Haploid	0	0	0	NA	NA	NA	Random	FALSE
YGR113W	DAM1	YBR200W	BEM1	Haploid	0	0	0	NA	NA	NA	Random	FALSE
YIL065C	FIS1	YBR200W	BEM1	Haploid	0	0	0	NA	NA	NA	Random	FALSE
YJL112W	MDV1	YBR200W	BEM1	Haploid	0	0	0	NA	NA	NA	Random	FALSE
YMR159C	ATG16	YBR200W	BEM1	Haploid	0	0	0	NA	NA	NA	Random	FALSE
YPL002C	SNF8	YBR200W	BEM1	Haploid	0	0	0	NA	NA	NA	Random	FALSE
YAL041W	CDC24	YCR093W	CDC39	Haploid	0	0	0	NA	NA	NA	Random	FALSE
YEL037C	RAD23	YCR093W	CDC39	Haploid	0	0	0	NA	NA	NA	Random	FALSE
YKL067W	YNK1	YCR093W	CDC39	Haploid	0	0	0	NA	NA	NA	Random	FALSE
YNL102W	POL1	YCR093W	CDC39	Haploid	0	0	0	NA	NA	NA	Random	FALSE
YOL082W	ATG19	YCR093W	CDC39	Haploid	0	0	0	NA	NA	NA	Random	FALSE
YPL002C	SNF8	YCR093W	CDC39	Haploid	0	0	0	NA	NA	NA	Random	FALSE
YBR253W	SRB6	YDL220C	CDC13	Haploid	0	0	0	NA	NA	NA	Random	FALSE
YEL037C	RAD23	YDL220C	CDC13	Haploid	0	0	0	NA	NA	NA	Random	FALSE
YGL122C	NAB2	YDL220C	CDC13	Haploid	0	0	0	NA	NA	NA	Random	FALSE
YGL174W	BUD13	YDL220C	CDC13	Haploid	0	0	0	NA	NA	NA	Random	FALSE
YKL067W	YNK1	YDL220C	CDC13	Haploid	0	0	0	NA	NA	NA	Random	FALSE
YNR052C	POP2	YDL220C	CDC13	Haploid	0	0	0	NA	NA	NA	Random	FALSE
YOL082W	ATG19	YDL220C	CDC13	Haploid	0	0	0	NA	NA	NA	Random	FALSE
YEL037C	RAD23	YDR254W	CHL4	Haploid	0	0	0	NA	NA	NA	Random	FALSE
YHR165C	PRP8	YDR254W	CHL4	Haploid	0	0	0	NA	NA	NA	Random	FALSE
YJL013C	MAD3	YDR254W	CHL4	Haploid	0	0	0	NA	NA	NA	Random	FALSE
YJL125C	GCD14	YDR254W	CHL4	Haploid	0	0	0	NA	NA	NA	Random	FALSE
YNL225C	CNM67	YDR254W	CHL4	Haploid	0	0	0	NA	NA	NA	Random	FALSE
YNR007C	ATG3	YDR254W	CHL4	Haploid	0	0	0	NA	NA	NA	Random	FALSE
YJR076C	CDC11	YER162C	RAD4	Haploid	0	0	0	NA	NA	NA	Random	FALSE
YKL067W	YNK1	YER162C	RAD4	Haploid	0	0	0	NA	NA	NA	Random	FALSE
YMR159C	ATG16	YER162C	RAD4	Haploid	0	0	0	NA	NA	NA	Random	FALSE
YNL102W	POL1	YER162C	RAD4	Haploid	0	0	0	NA	NA	NA	Random	FALSE
YNR007C	ATG3	YER162C	RAD4	Haploid	0	0	0	NA	NA	NA	Random	FALSE
YNR052C	POP2	YER162C	RAD4	Haploid	0	0	0	NA	NA	NA	Random	FALSE
YOL082W	ATG19	YER162C	RAD4	Haploid	0	0	0	NA	NA	NA	Random	FALSE
YCL032W	STE50	YER172C	BRR2	Haploid	0	0	0	NA	NA	NA	Random	FALSE
YEL037C	RAD23	YER172C	BRR2	Haploid	0	0	0	NA	NA	NA	Random	FALSE
YFL034C-B	MOB2	YER172C	BRR2	Haploid	0	0	0	NA	NA	NA	Random	FALSE
YJR076C	CDC11	YER172C	BRR2	Haploid	0	0	0	NA	NA	NA	Random	FALSE
YKL103C	APE1	YER172C	BRR2	Haploid	0	0	0	NA	NA	NA	Random	FALSE
YNR007C	ATG3	YER172C	BRR2	Haploid	0	0	0	NA	NA	NA	Random	FALSE
YOR261C	RPN8	YER172C	BRR2	Haploid	0	0	0	NA	NA	NA	Random	FALSE
YDL207W	GLE1	YER179W	DMC1	Haploid	0	0	0	NA	NA	NA	Random	FALSE
YDR192C	NUP42	YER179W	DMC1	Haploid	0	0	0	NA	NA	NA	Random	FALSE
YHL002W	HSE1	YER179W	DMC1	Haploid	0	0	0	NA	NA	NA	Random	FALSE
YKL067W	YNK1	YER179W	DMC1	Haploid	0	0	0	NA	NA	NA	Random	FALSE
YKL103C	APE1	YER179W	DMC1	Haploid	0	0	0	NA	NA	NA	Random	FALSE
YNL225C	CNM67	YER179W	DMC1	Haploid	0	0	0	NA	NA	NA	Random	FALSE
YCL032W	STE50	YFR004W	RPN11	Haploid	0	0	0	NA	NA	NA	Random	FALSE
YFL034C-B	MOB2	YFR004W	RPN11	Haploid	0	0	0	NA	NA	NA	Random	FALSE
YHR165C	PRP8	YFR004W	RPN11	Haploid	0	0	0	NA	NA	NA	Random	FALSE
YNR052C	POP2	YFR004W	RPN11	Haploid	0	0	0	NA	NA	NA	Random	FALSE
YPL002C	SNF8	YFR004W	RPN11	Haploid	0	0	0	NA	NA	NA	Random	FALSE
YBL084C	CDC27	YFR047C	BNA6	Haploid	0	0	0	NA	NA	NA	Random	FALSE
YGL122C	NAB2	YFR047C	BNA6	Haploid	0	0	0	NA	NA	NA	Random	FALSE
YGR024C	THG1	YFR047C	BNA6	Haploid	0	0	0	NA	NA	NA	Random	FALSE
YGR113W	DAM1	YFR047C	BNA6	Haploid	0	0	0	NA	NA	NA	Random	FALSE
YIL132C	CSM2	YFR047C	BNA6	Haploid	0	0	0	NA	NA	NA	Random	FALSE
YNR007C	ATG3	YFR047C	BNA6	Haploid	0	0	0	NA	NA	NA	Random	FALSE
YAL041W	CDC24	YGR024C	THG1	Haploid	0	0	0	NA	NA	NA	Random	FALSE
YBL084C	CDC27	YGR024C	THG1	Haploid	0	0	0	NA	NA	NA	Random	FALSE
YER179W	DMC1	YGR024C	THG1	Haploid	0	0	0	NA	NA	NA	Random	FALSE
YGL174W	BUD13	YGR024C	THG1	Haploid	0	0	0	NA	NA	NA	Random	FALSE
YIL065C	FIS1	YGR024C	THG1	Haploid	0	0	0	NA	NA	NA	Random	FALSE
YMR159C	ATG16	YGR024C	THG1	Haploid	0	0	0	NA	NA	NA	Random	FALSE
YNL225C	CNM67	YGR024C	THG1	Haploid	0	0	0	NA	NA	NA	Random	FALSE
YBL084C	CDC27	YGR113W	DAM1	Haploid	0	0	0	NA	NA	NA	Random	FALSE
YBR253W	SRB6	YGR113W	DAM1	Haploid	0	0	0	NA	NA	NA	Random	FALSE
YER179W	DMC1	YGR113W	DAM1	Haploid	0	0	0	NA	NA	NA	Random	FALSE
YGR024C	THG1	YGR113W	DAM1	Haploid	0	0	0	NA	NA	NA	Random	FALSE
YHL007C	STE20	YGR113W	DAM1	Haploid	0	0	0	NA	NA	NA	Random	FALSE
YJR076C	CDC11	YGR113W	DAM1	Haploid	0	0	0	NA	NA	NA	Random	FALSE
YPL002C	SNF8	YGR113W	DAM1	Haploid	0	0	0	NA	NA	NA	Random	FALSE
YER179W	DMC1	YGR218W	CRM1	Haploid	0	0	0	NA	NA	NA	Random	FALSE
YHL002W	HSE1	YGR218W	CRM1	Haploid	0	0	0	NA	NA	NA	Random	FALSE
YOR261C	RPN8	YGR218W	CRM1	Haploid	0	0	0	NA	NA	NA	Random	FALSE
YBR253W	SRB6	YHR107C	CDC12	Haploid	0	0	0	NA	NA	NA	Random	FALSE
YGR113W	DAM1	YHR107C	CDC12	Haploid	0	0	0	NA	NA	NA	Random	FALSE
YHL007C	STE20	YHR107C	CDC12	Haploid	0	0	0	NA	NA	NA	Random	FALSE
YMR159C	ATG16	YHR107C	CDC12	Haploid	0	0	0	NA	NA	NA	Random	FALSE
YPL002C	SNF8	YHR107C	CDC12	Haploid	0	0	0	NA	NA	NA	Random	FALSE
YFR047C	BNA6	YHR171W	ATG7	Haploid	0	0	0	NA	NA	NA	Random	FALSE
YGL122C	NAB2	YHR171W	ATG7	Haploid	0	0	0	NA	NA	NA	Random	FALSE
YIL132C	CSM2	YHR171W	ATG7	Haploid	0	0	0	NA	NA	NA	Random	FALSE
YJR076C	CDC11	YHR171W	ATG7	Haploid	0	0	0	NA	NA	NA	Random	FALSE
YBL084C	CDC27	YIL065C	FIS1	Haploid	0	0	0	NA	NA	NA	Random	FALSE
YBR217W	ATG12	YIL065C	FIS1	Haploid	0	0	0	NA	NA	NA	Random	FALSE
YCL032W	STE50	YIL065C	FIS1	Haploid	0	0	0	NA	NA	NA	Random	FALSE
YDL207W	GLE1	YIL065C	FIS1	Haploid	0	0	0	NA	NA	NA	Random	FALSE
YJL013C	MAD3	YIL065C	FIS1	Haploid	0	0	0	NA	NA	NA	Random	FALSE
YAL041W	CDC24	YIR005W	IST3	Haploid	0	0	0	NA	NA	NA	Random	FALSE
YBR217W	ATG12	YIR005W	IST3	Haploid	0	0	0	NA	NA	NA	Random	FALSE
YGR024C	THG1	YIR005W	IST3	Haploid	0	0	0	NA	NA	NA	Random	FALSE
YHL002W	HSE1	YIR005W	IST3	Haploid	0	0	0	NA	NA	NA	Random	FALSE
YIL065C	FIS1	YIR005W	IST3	Haploid	0	0	0	NA	NA	NA	Random	FALSE
YJL125C	GCD14	YIR005W	IST3	Haploid	0	0	0	NA	NA	NA	Random	FALSE
YMR159C	ATG16	YIR005W	IST3	Haploid	0	0	0	NA	NA	NA	Random	FALSE
YAL041W	CDC24	YJL112W	MDV1	Haploid	0	0	0	NA	NA	NA	Random	FALSE
YDL207W	GLE1	YJL112W	MDV1	Haploid	0	0	0	NA	NA	NA	Random	FALSE
YGL174W	BUD13	YJL112W	MDV1	Haploid	0	0	0	NA	NA	NA	Random	FALSE
YGR024C	THG1	YJL112W	MDV1	Haploid	0	0	0	NA	NA	NA	Random	FALSE
YJL013C	MAD3	YJL112W	MDV1	Haploid	0	0	0	NA	NA	NA	Random	FALSE
YMR159C	ATG16	YJL112W	MDV1	Haploid	0	0	0	NA	NA	NA	Random	FALSE
YAL041W	CDC24	YJR102C	VPS25	Haploid	0	0	0	NA	NA	NA	Random	FALSE
YBR253W	SRB6	YJR102C	VPS25	Haploid	0	0	0	NA	NA	NA	Random	FALSE
YDR192C	NUP42	YJR102C	VPS25	Haploid	0	0	0	NA	NA	NA	Random	FALSE
YGR113W	DAM1	YJR102C	VPS25	Haploid	0	0	0	NA	NA	NA	Random	FALSE
YHL007C	STE20	YJR102C	VPS25	Haploid	0	0	0	NA	NA	NA	Random	FALSE
YJR076C	CDC11	YJR102C	VPS25	Haploid	0	0	0	NA	NA	NA	Random	FALSE
YEL037C	RAD23	YKL067W	YNK1	Haploid	0	0	0	NA	NA	NA	Random	FALSE
YFR047C	BNA6	YKL067W	YNK1	Haploid	0	0	0	NA	NA	NA	Random	FALSE
YGR024C	THG1	YKL067W	YNK1	Haploid	0	0	0	NA	NA	NA	Random	FALSE
YGR113W	DAM1	YKL067W	YNK1	Haploid	0	0	0	NA	NA	NA	Random	FALSE
YNL102W	POL1	YKL067W	YNK1	Haploid	0	0	0	NA	NA	NA	Random	FALSE
YNR052C	POP2	YKL067W	YNK1	Haploid	0	0	0	NA	NA	NA	Random	FALSE
YOL082W	ATG19	YKL067W	YNK1	Haploid	0	0	0	NA	NA	NA	Random	FALSE
YCL032W	STE50	YKL103C	APE1	Haploid	0	0	0	NA	NA	NA	Random	FALSE
YEL037C	RAD23	YKL103C	APE1	Haploid	0	0	0	NA	NA	NA	Random	FALSE
YFL034C-B	MOB2	YKL103C	APE1	Haploid	0	0	0	NA	NA	NA	Random	FALSE
YFR047C	BNA6	YKL103C	APE1	Haploid	0	0	0	NA	NA	NA	Random	FALSE
YGR113W	DAM1	YKL103C	APE1	Haploid	0	0	0	NA	NA	NA	Random	FALSE
YHL007C	STE20	YKL103C	APE1	Haploid	0	0	0	NA	NA	NA	Random	FALSE
YHR165C	PRP8	YKL103C	APE1	Haploid	0	0	0	NA	NA	NA	Random	FALSE
YIL065C	FIS1	YKL103C	APE1	Haploid	0	0	0	NA	NA	NA	Random	FALSE
YIL132C	CSM2	YKL103C	APE1	Haploid	0	0	0	NA	NA	NA	Random	FALSE
YKL067W	YNK1	YKL103C	APE1	Haploid	0	0	0	NA	NA	NA	Random	FALSE
YNL102W	POL1	YKL103C	APE1	Haploid	0	0	0	NA	NA	NA	Random	FALSE
YNR052C	POP2	YKL103C	APE1	Haploid	0	0	0	NA	NA	NA	Random	FALSE
YOR261C	RPN8	YKL103C	APE1	Haploid	0	0	0	NA	NA	NA	Random	FALSE
YFL034C-B	MOB2	YLR362W	STE11	Haploid	0	0	0	NA	NA	NA	Random	FALSE
YHR165C	PRP8	YLR362W	STE11	Haploid	0	0	0	NA	NA	NA	Random	FALSE
YIL132C	CSM2	YLR362W	STE11	Haploid	0	0	0	NA	NA	NA	Random	FALSE
YKL103C	APE1	YLR362W	STE11	Haploid	0	0	0	NA	NA	NA	Random	FALSE
YOL082W	ATG19	YLR362W	STE11	Haploid	0	0	0	NA	NA	NA	Random	FALSE
YOR261C	RPN8	YLR362W	STE11	Haploid	0	0	0	NA	NA	NA	Random	FALSE
YFR047C	BNA6	YLR376C	PSY3	Haploid	0	0	0	NA	NA	NA	Random	FALSE
YGL122C	NAB2	YLR376C	PSY3	Haploid	0	0	0	NA	NA	NA	Random	FALSE
YHL007C	STE20	YLR376C	PSY3	Haploid	0	0	0	NA	NA	NA	Random	FALSE
YIL065C	FIS1	YLR376C	PSY3	Haploid	0	0	0	NA	NA	NA	Random	FALSE
YJL112W	MDV1	YLR376C	PSY3	Haploid	0	0	0	NA	NA	NA	Random	FALSE
YNR007C	ATG3	YLR376C	PSY3	Haploid	0	0	0	NA	NA	NA	Random	FALSE
YBR217W	ATG12	YMR112C	MED11	Haploid	0	0	0	NA	NA	NA	Random	FALSE
YGL174W	BUD13	YMR112C	MED11	Haploid	0	0	0	NA	NA	NA	Random	FALSE
YGR113W	DAM1	YMR112C	MED11	Haploid	0	0	0	NA	NA	NA	Random	FALSE
YHL002W	HSE1	YMR112C	MED11	Haploid	0	0	0	NA	NA	NA	Random	FALSE
YHL007C	STE20	YMR112C	MED11	Haploid	0	0	0	NA	NA	NA	Random	FALSE
YJR076C	CDC11	YMR112C	MED11	Haploid	0	0	0	NA	NA	NA	Random	FALSE
YPL002C	SNF8	YMR112C	MED11	Haploid	0	0	0	NA	NA	NA	Random	FALSE
YBR217W	ATG12	YMR255W	GFD1	Haploid	0	0	0	NA	NA	NA	Random	FALSE
YBR253W	SRB6	YMR255W	GFD1	Haploid	0	0	0	NA	NA	NA	Random	FALSE
YFR047C	BNA6	YMR255W	GFD1	Haploid	0	0	0	NA	NA	NA	Random	FALSE
YGL174W	BUD13	YMR255W	GFD1	Haploid	0	0	0	NA	NA	NA	Random	FALSE
YIL132C	CSM2	YMR255W	GFD1	Haploid	0	0	0	NA	NA	NA	Random	FALSE
YNR007C	ATG3	YMR255W	GFD1	Haploid	0	0	0	NA	NA	NA	Random	FALSE
YBR107C	IML3	YNL062C	GCD10	Haploid	0	0	0	NA	NA	NA	Random	FALSE
YFL034C-B	MOB2	YNL062C	GCD10	Haploid	0	0	0	NA	NA	NA	Random	FALSE
YGL122C	NAB2	YNL062C	GCD10	Haploid	0	0	0	NA	NA	NA	Random	FALSE
YJL013C	MAD3	YNL062C	GCD10	Haploid	0	0	0	NA	NA	NA	Random	FALSE
YNL102W	POL1	YNL062C	GCD10	Haploid	0	0	0	NA	NA	NA	Random	FALSE
YNL225C	CNM67	YNL062C	GCD10	Haploid	0	0	0	NA	NA	NA	Random	FALSE
YBR253W	SRB6	YNL161W	CBK1	Haploid	0	0	0	NA	NA	NA	Random	FALSE
YGL122C	NAB2	YNL161W	CBK1	Haploid	0	0	0	NA	NA	NA	Random	FALSE
YHR165C	PRP8	YNL161W	CBK1	Haploid	0	0	0	NA	NA	NA	Random	FALSE
YKL103C	APE1	YNL161W	CBK1	Haploid	0	0	0	NA	NA	NA	Random	FALSE
YNL102W	POL1	YNL161W	CBK1	Haploid	0	0	0	NA	NA	NA	Random	FALSE
YOR261C	RPN8	YNL161W	CBK1	Haploid	0	0	0	NA	NA	NA	Random	FALSE
YBR107C	IML3	YNL225C	CNM67	Haploid	0	0	0	NA	NA	NA	Random	FALSE
YFR047C	BNA6	YNL225C	CNM67	Haploid	0	0	0	NA	NA	NA	Random	FALSE
YJL013C	MAD3	YNL225C	CNM67	Haploid	0	0	0	NA	NA	NA	Random	FALSE
YJL125C	GCD14	YNL225C	CNM67	Haploid	0	0	0	NA	NA	NA	Random	FALSE
YKL067W	YNK1	YNL225C	CNM67	Haploid	0	0	0	NA	NA	NA	Random	FALSE
YKL103C	APE1	YNL225C	CNM67	Haploid	0	0	0	NA	NA	NA	Random	FALSE
YDL207W	GLE1	YNR006W	VPS27	Haploid	0	0	0	NA	NA	NA	Random	FALSE
YDR192C	NUP42	YNR006W	VPS27	Haploid	0	0	0	NA	NA	NA	Random	FALSE
YER179W	DMC1	YNR006W	VPS27	Haploid	0	0	0	NA	NA	NA	Random	FALSE
YFL034C-B	MOB2	YNR006W	VPS27	Haploid	0	0	0	NA	NA	NA	Random	FALSE
YJL125C	GCD14	YNR006W	VPS27	Haploid	0	0	0	NA	NA	NA	Random	FALSE
YNL102W	POL1	YNR006W	VPS27	Haploid	0	0	0	NA	NA	NA	Random	FALSE
YBR107C	IML3	YOR026W	BUB3	Haploid	0	0	0	NA	NA	NA	Random	FALSE
YCL032W	STE50	YOR026W	BUB3	Haploid	0	0	0	NA	NA	NA	Random	FALSE
YIL132C	CSM2	YOR026W	BUB3	Haploid	0	0	0	NA	NA	NA	Random	FALSE
YJL125C	GCD14	YOR026W	BUB3	Haploid	0	0	0	NA	NA	NA	Random	FALSE
YNL225C	CNM67	YOR026W	BUB3	Haploid	0	0	0	NA	NA	NA	Random	FALSE
YOL082W	ATG19	YOR026W	BUB3	Haploid	0	0	0	NA	NA	NA	Random	FALSE
YCL032W	STE50	YOR046C	DBP5	Haploid	0	0	0	NA	NA	NA	Random	FALSE
YER179W	DMC1	YOR046C	DBP5	Haploid	0	0	0	NA	NA	NA	Random	FALSE
YHL002W	HSE1	YOR046C	DBP5	Haploid	0	0	0	NA	NA	NA	Random	FALSE
YJL013C	MAD3	YOR046C	DBP5	Haploid	0	0	0	NA	NA	NA	Random	FALSE
YOL082W	ATG19	YOR046C	DBP5	Haploid	0	0	0	NA	NA	NA	Random	FALSE
YAL041W	CDC24	YPL149W	ATG5	Haploid	0	0	0	NA	NA	NA	Random	FALSE
YBL084C	CDC27	YPL149W	ATG5	Haploid	0	0	0	NA	NA	NA	Random	FALSE
YBR107C	IML3	YPL149W	ATG5	Haploid	0	0	0	NA	NA	NA	Random	FALSE
YFL034C-B	MOB2	YPL149W	ATG5	Haploid	0	0	0	NA	NA	NA	Random	FALSE
YGL174W	BUD13	YPL149W	ATG5	Haploid	0	0	0	NA	NA	NA	Random	FALSE
YGR024C	THG1	YPL149W	ATG5	Haploid	0	0	0	NA	NA	NA	Random	FALSE
YHL002W	HSE1	YPL149W	ATG5	Haploid	0	0	0	NA	NA	NA	Random	FALSE
YIL065C	FIS1	YPL149W	ATG5	Haploid	0	0	0	NA	NA	NA	Random	FALSE
YJL112W	MDV1	YPL149W	ATG5	Haploid	0	0	0	NA	NA	NA	Random	FALSE
YJL125C	GCD14	YPL149W	ATG5	Haploid	0	0	0	NA	NA	NA	Random	FALSE

## Sheet: NB - Ref pairs
Table S2, Tab2. NanoBiT ratios for reference proteins pairs classified as interactors.
SmBiT ordered locus name	SmBiT gene name	LgBiT ordered locus name	LgBiT gene name	Category	NanoBiT ratio	Significance
YKL067W	YNK1	YKL067W	YNK1	Intarcting	7.87122	8.51775
YBR253W	SRB6	YMR112C	MED11	Intarcting	7.34144	8.79954
YFR047C	BNA6	YFR047C	BNA6	Intarcting	6.58697	5.90599
YBR107C	IML3	YDR254W	CHL4	Intarcting	5.84672	7.24517
YNL225C	CNM67	YNL225C	CNM67	Intarcting	5.66201	7.35703
YDL207W	GLE1	YOR046C	DBP5	Intarcting	5.51089	6.38149
YDL207W	GLE1	YGR218W	CRM1	Random	5.39977	6.84025
YDR192C	NUP42	YGR218W	CRM1	Intarcting	4.97787	7.81357
YOR261C	RPN8	YFR004W	RPN11	Intarcting	4.74993	6.81594
YGR024C	THG1	YGR024C	THG1	Intarcting	4.69567	6.88259
YGL174W	BUD13	YIR005W	IST3	Intarcting	4.36384	6.64369
YJL013C	MAD3	YOR026W	BUB3	Intarcting	4.35428	5.2742
YKL103C	APE1	YKL103C	APE1	Intarcting	4.17169	6.29405
YHL002W	HSE1	YNR006W	VPS27	Intarcting	3.84569	6.16555
YCL032W	STE50	YLR362W	STE11	Intarcting	3.64021	5.77289
YIL132C	CSM2	YLR376C	PSY3	Intarcting	3.54353	6.23972
YNR052C	POP2	YCR093W	CDC39	Intarcting	2.75527	4.85223
YGL122C	NAB2	YMR255W	GFD1	Intarcting	2.644	5.34685
YFL034C-B	MOB2	YNL161W	CBK1	Intarcting	2.29334	5.03259
YHR165C	PRP8	YER172C	BRR2	Intarcting	2.24405	5.39239
YGR113W	DAM1	YGR113W	DAM1	Intarcting	2.10823	5.02458
YOL082W	ATG19	YKL103C	APE1	Intarcting	2.03439	4.32238
YJL125C	GCD14	YNL062C	GCD10	Intarcting	1.6545	3.6632
