# Supplementary material for: Accurate and sensitive interactome profiling using a quantitative protein-fragment complementation assay
Source: Cell Rep Methods. 2024 Oct 21;4(10):100880. doi: 10.1016/j.crmeth.2024.100880 (PMC11573789; doi:10.1016/j.crmeth.2024.100880)
Supplement: Table S3. Literature-curated and NanoBiT-detected interactors of Upf1, Cdc53, Met30, and Irc20, related to Figures 2, 3, and 4 [file mmc3.xlsx]

## Sheet: Lit - Upf1
Table S3, Tab 1. Literature-curated interactors of Upf1.
UniProt ID	Protein description	Ordered locus name	Gene name	Number of experimental evidences	Number of publications	Number of distinct identification methods	Pubmed ID	Author (year)	Identification method names	NanoBiT ratio result
P38798	Nonsense-mediated mRNA decay protein 2 (Up-frameshift suppressor 2)	YHR077C	NMD2	12	12	2	16611983 | 18676617 | 22065998 | 23801788 | 24100012 | 25277656 | 30275269 | 36192133 | 7883168 | 8601282 | 8816462 | 9032286	Wang (2006) | Takahashi (2008) | Swisher (2011) | Min (2013) | He (2013) | Fourati (2014) | Dehecq (2018) | Ganesan (2022) | He (1995) | He (1996) | Weng (1996) | He (1997)	dihydrofolate reductase reconstruction | two hybrid | affinity chromatography technology	TRUE
P53550	m7GpppN-mRNA hydrolase (EC 3.6.1.62) (Protein PSU1) (mRNA-decapping enzyme subunit 2)	YNL118C	DCP2	6	6	3	18467557 | 22065998 | 24569876 | 26184073 | 30275269 | 37968396	Tarassov (2008) | Swisher (2011) | Weidner (2014) | He (2015) | Dehecq (2018) | Michaelis (2023)	biochemical | affinity chromatography technology | imaging techniques	TRUE
P05453	Eukaryotic peptide chain release factor GTP-binding subunit (EC 3.6.5.-) (ERF-3) (ERF3) (ERF2) (G1 to S phase transition protein 1) (Omnipotent suppressor protein 2) (PSI no more protein 2) (Polypeptide release factor 3) (Translation release factor 3)	YDR172W	SUP35	6	6	3	11179232 | 15337765 | 18676617 | 22227378 | 29358398 | 9620853	Wang (2001) | Kobayashi (2004) | Takahashi (2008) | Kervestin (2012) | Son (2018) | Czaplinski (1998)	affinity chromatography technology | two hybrid	ND
P48412	Nonsense-mediated mRNA decay protein 3 (Up-frameshift suppressor 3)	YGR072W	UPF3	4	4	2	18676617 | 30275269 | 36192133 | 9032286	Takahashi (2008) | Dehecq (2018) | Ganesan (2022) | He (1997)	two hybrid | affinity chromatography technology	TRUE
Q12517	mRNA-decapping enzyme subunit 1	YOL149W	DCP1	4	3	2	16467471 | 30275269 | 33406982	Ford (2006) | Dehecq (2018) | Grosse (2021)	affinity chromatography technology	TRUE
P47017	Sm-like protein LSm1 (SPB8 protein)	YJL124C	LSM1	3	3	1	11805826 | 16429126 | 30275269	Gavin (2002) | Gavin (2006) | Dehecq (2018)	affinity chromatography technology	TRUE
Q05672	RNA-binding suppressor of PAS kinase protein 1	YDL189W	RBS1	3	3	1	30275269 | 33231687 | 37968396	Dehecq (2018) | Ciesla (2020) | Michaelis (2023)	affinity chromatography technology	FALSE
P22147	5'-3' exoribonuclease 1 (EC 3.1.13.-) (DNA strand transfer protein beta) (STP-beta) (KAR(-)-enhancing mutation protein) (Strand exchange protein 1) (p175)	YGL173C	XRN1	3	3	1	30275269 | 37746059 | 37968396	Dehecq (2018) | Courtin (2023) | Michaelis (2023)	affinity chromatography technology | two hybrid	TRUE
P05756	Small ribosomal subunit protein uS15 (40S ribosomal protein S13) (S27a) (YS15)	YDR064W	RPS13	3	2	2	23801788 | 31062022	Min (2013) | Roessler (2019)	dihydrofolate reductase reconstruction | affinity chromatography technology	ND
P39517	ATP-dependent RNA helicase DHH1 (EC 3.6.4.13) (DExD/H-box helicase 1)	YDL160C	DHH1	2	2	2	18467557 | 26392412	Tarassov (2008) | Cary (2015)	two hybrid | affinity chromatography technology	FALSE
P39998	Enhancer of mRNA-decapping protein 3	YEL015W	EDC3	2	2	2	22065998 | 30275269	Swisher (2011) | Dehecq (2018)	biochemical | affinity chromatography technology	TRUE
Q99383	Nuclear polyadenylated RNA-binding protein 4 (Cleavage factor IB) (CFIB) (Heterogeneous nuclear ribonucleoprotein 1)	YOL123W	HRP1	2	2	2	10882134 | 16611983	Gonzalez (2000) | Wang (2006)	anti tag coimmunoprecipitation | affinity chromatography technology	ND
P29295	Casein kinase I homolog HRR25 (EC 2.7.11.1)	YPL204W	HRR25	2	2	2	20489023 | 30275269	Breitkreutz (2010) | Dehecq (2018)	anti tag coimmunoprecipitation | two hybrid	ND
P30771	ATP-dependent helicase NAM7 (EC 3.6.4.12) (EC 3.6.4.13) (Nonsense-mediated mRNA decay protein 1) (Nuclear accommodation of mitochondria 7 protein) (Up-frameshift suppressor 1)	YMR080C	NAM7	2	2	2	14759368 | 8816462	Krogan (2004) | Weng (1996)	affinity chromatography technology | imaging techniques	ND
P04147	Polyadenylate-binding protein, cytoplasmic and nuclear (PABP) (Poly(A)-binding protein) (ARS consensus-binding protein ACBP-67) (Polyadenylate tail-binding protein)	YER165W	PAB1	2	2	2	22836166 | 35764627	Richardson (2012) | Lindstroem (2022)	two hybrid | affinity chromatography technology	ND
P25644	DNA topoisomerase 2-associated protein PAT1 (Decapping activator and translational repressor PAT1) (Topoisomerase II-associated protein PAT1) (mRNA turnover protein 1)	YCR077C	PAT1	2	2	2	22065998 | 30275269	Swisher (2011) | Dehecq (2018)	affinity chromatography technology | tandem affinity purification	TRUE
P32588	Nuclear and cytoplasmic polyadenylated RNA-binding protein PUB1 (ARS consensus-binding protein ACBP-60) (Poly uridylate-binding protein) (Poly(U)-binding protein)	YNL016W	PUB1	2	2	2	11805826 | 16429126	Gavin (2002) | Gavin (2006)	tandem affinity purification | affinity chromatography technology	TRUE
P32905	Small ribosomal subunit protein uS2A (40S ribosomal protein S0-A) (Nucleic acid-binding protein NAB1A)	YGR214W	RPS0A	2	2	2	16429126 | 31062022	Gavin (2006) | Roessler (2019)	two hybrid | affinity chromatography technology	FALSE
Q08745	Small ribosomal subunit protein eS10A (40S ribosomal protein S10-A)	YOR293W	RPS10A	2	2	2	23801788 | 31062022	Min (2013) | Roessler (2019)	affinity chromatography technology | proximity labelling technology	ND
P25443	Small ribosomal subunit protein uS5 (40S ribosomal protein S2) (Omnipotent suppressor protein SUP44) (RP12) (S4) (YS5)	YGL123W	RPS2	2	2	2	31062022 | 34769086	Roessler (2019) | Schmitt (2021)	affinity chromatography technology | proximity labelling technology	ND
P05750	Small ribosomal subunit protein uS3 (40S ribosomal protein S3) (RP13) (YS3)	YNL178W	RPS3	2	2	2	31062022 | 34769086	Roessler (2019) | Schmitt (2021)	two hybrid | affinity chromatography technology	ND
P0CX37	Small ribosomal subunit protein eS6A (40S ribosomal protein S6-A) (RP9) (S10) (YS4)	YPL090C	RPS6A	2	2	2	23801788 | 31062022	Min (2013) | Roessler (2019)	tandem affinity purification | biochemical	ND
P40150	Ribosome-associated molecular chaperone SSB2 (EC 3.6.4.10) (Heat shock protein SSB2) (Hsp70 chaperone Ssb)	YNL209W	SSB2	2	2	2	16429126 | 23332755	Gavin (2006) | Willmund (2013)	two hybrid | affinity chromatography technology	FALSE
P12385	Eukaryotic peptide chain release factor subunit 1 (Eukaryotic release factor 1) (eRF1) (Omnipotent suppressor protein 1)	YBR143C	SUP45	2	2	2	22670525 | 9620853	Zhyravleva (2012) | Czaplinski (1998)	two hybrid	ND
P24783	ATP-dependent RNA helicase DBP2 (EC 3.6.4.13) (DEAD box protein 2) (p68-like protein)	YNL112W	DBP2	2	2	1	11585918 | 7883168	Bond (2001) | He (1995)	affinity chromatography technology	FALSE
Q03466	Nonsense-mediated mRNA decay factor EBS1 (EST1-like BCY1 suppressor 1)	YDR206W	EBS1	2	2	1	17984081 | 30275269	Luke (2007) | Dehecq (2018)	affinity chromatography technology	TRUE
P25555	Serine/arginine (SR)-type shuttling mRNA binding protein GBP2 (Polyadenylate-binding protein GBP2) (RAP1 localization factor 6) (Single-strand telomeric DNA-binding protein GBP2) (G-strand-binding protein 2)	YCL011C	GBP2	2	2	1	30275269 | 33406982	Dehecq (2018) | Grosse (2021)	affinity chromatography technology	FALSE
P57743	U6 snRNA-associated Sm-like protein LSm3 (SmX4 protein)	YLR438C-A	LSM3	2	2	1	19740761 | 30275269	Taoka (2009) | Dehecq (2018)	two hybrid	TRUE
P38861	60S ribosomal export protein NMD3 (Nonsense-mediated mRNA decay protein 3)	YHR170W	NMD3	2	2	1	10445880 | 10471698	Belk (1999) | Zuk (1999)	affinity chromatography technology	FALSE
Q12129	Nonsense-mediated decay protein 4	YLR363C	NMD4	2	2	1	30275269 | 37968396	Dehecq (2018) | Michaelis (2023)	affinity chromatography technology	TRUE
P04456	Large ribosomal subunit protein uL23 (60S ribosomal protein L25) (RP16L) (YL25) (YP42')	YOL127W	RPL25	2	2	1	23801788 | 31062022	Min (2013) | Roessler (2019)	tandem affinity purification	ND
P10592	Heat shock protein SSA2	YLL024C	SSA2	2	2	1	16429126 | 19536198	Gavin (2006) | Gong (2009)	protein complementation assay | affinity chromatography technology	FALSE
P38873	Target of rapamycin complex 1 subunit KOG1 (TORC1 subunit KOG1) (Kontroller of growth protein 1) (Local anesthetic-sensitive protein 24) (Regulatory-associated protein of TOR) (Raptor)	YHR186C	KOG1	2	1	2	33566094	Chang (2021)	two hybrid | affinity chromatography technology	FALSE
Q02629	Nucleoporin NUP100/NSP100 (Nuclear pore protein NUP100/NSP100)	YKL068W	NUP100	2	1	2	15716093	Nazarenus (2005)	two hybrid | affinity chromatography technology	FALSE
Q02630	Nucleoporin NUP116/NSP116 (Nuclear pore protein NUP116/NSP116)	YMR047C	NUP116	2	1	2	15716093	Nazarenus (2005)	two hybrid | biochemical	ND
P39938	Small ribosomal subunit protein eS26A (40S ribosomal protein S26-A)	YGL189C	RPS26A	2	1	2	23801788	Min (2013)	tandem affinity purification	ND
P00330	Alcohol dehydrogenase 1 (EC 1.1.1.1) (EC 1.1.1.54) (EC 1.1.1.78) (Alcohol dehydrogenase I) (ADHI) (NADH-dependent methylglyoxal reductase) (YADH-1)	YOL086C	ADH1	1	1	1	16429126	Gavin (2006)	affinity chromatography technology	ND
P07246	Alcohol dehydrogenase 3, mitochondrial (EC 1.1.1.1) (Alcohol dehydrogenase III) (ADHIII) (YADH-3)	YMR083W	ADH3	1	1	1	16429126	Gavin (2006)	affinity chromatography technology	FALSE
P53940	J domain-containing protein APJ1	YNL077W	APJ1	1	1	1	32492414	den Brave (2020)	proximity labelling technology	FALSE
Q08951	AP-3 complex subunit delta (Adaptor-related protein complex 3 subunit delta) (Delta-adaptin 3) (Delta-adaptin)	YPL195W	APL5	1	1	1	32840906	Schoppe (2020)	affinity chromatography technology	FALSE
P39960	GTPase-activating protein BEM2/IPL2 (Bud emergence protein 2)	YER155C	BEM2	1	1	1	30275269	Dehecq (2018)	affinity chromatography technology	FALSE
P29311	Protein BMH1	YER177W	BMH1	1	1	1	35240051	Gavade (2022)	two hybrid	FALSE
P39969	Protein BOI2 (Protein BEB1)	YER114C	BOI2	1	1	1	19841731	Tonikian (2009)	anti tag coimmunoprecipitation	FALSE
P53741	UBP3-associated protein BRE5 (Brefeldin-A sensitivity protein 5)	YNR051C	BRE5	1	1	1	20508643	Ossareh-Nazari (2010)	affinity chromatography technology	FALSE
P12962	Cap-associated protein CAF20 (20 kDa cap-associated protein) (CCR4-associated factor 2) (p20)	YOR276W	CAF20	1	1	1	25973932	Castelli (2015)	affinity chromatography technology	FALSE
P33322	H/ACA ribonucleoprotein complex subunit CBF5 (EC 5.4.99.-) (Centromere-binding factor 5) (Centromere/microtubule-binding protein CBF5) (H/ACA snoRNP protein CBF5) (Small nucleolar RNP protein CBF5) (p64')	YLR175W	CBF5	1	1	1	30275269	Dehecq (2018)	affinity chromatography technology	FALSE
P00546	Cyclin-dependent kinase 1 (CDK1) (EC 2.7.11.22) (Cell division control protein 28) (Cell division protein kinase 1)	YBR160W	CDC28	1	1	1	24374311	Yahya (2014)	biochemical	FALSE
P14682	Ubiquitin-conjugating enzyme E2-34 kDa (EC 2.3.2.23) (Cell division control protein 34) (E2 ubiquitin-conjugating enzyme 3) (E3 ubiquitin ligase complex SCF subunit CDC34) (Ubiquitin carrier protein) (Ubiquitin-protein ligase)	YDR054C	CDC34	1	1	1	18676617	Takahashi (2008)	affinity chromatography technology	ND
Q12510	DNA damage-binding protein CMR1 (Changed mutation rate protein 1)	YDL156W	CMR1	1	1	1	22199229	Gilmore (2011)	pull down	FALSE
P30822	Exportin-1 (Chromosome region maintenance protein 1) (Karyopherin-124)	YGR218W	CRM1	1	1	1	26673895	Kirli (2015)	affinity chromatography technology	FALSE
P36041	Protein EAP1 (eIF4E-associated protein 1)	YKL204W	EAP1	1	1	1	25973932	Castelli (2015)	affinity chromatography technology	FALSE
Q04217	Probable ATP-dependent RNA helicase DHR1 (EC 3.6.4.13) (DEAH box RNA helicase DHR1) (Extracellular mutant protein 16)	YMR128W	ECM16	1	1	1	29263326	Sturm (2017)	tandem affinity purification	FALSE
P32324	Elongation factor 2 (EF-2) (EC 3.6.5.-) (Eukaryotic elongation factor 2) (eEF2) (Ribosomal translocase) (Translation elongation factor 2)	YDR385W	EFT2	1	1	1	16429126	Gavin (2006)	affinity chromatography technology	ND
Q03018	Separin (EC 3.4.22.49) (Separase)	YGR098C	ESP1	1	1	1	25822502	Ho (2015)	tandem affinity purification	FALSE
P07149	Fatty acid synthase subunit beta (EC 2.3.1.86) [Includes: 3-hydroxyacyl-[acyl-carrier-protein] dehydratase (EC 4.2.1.59); Enoyl-[acyl-carrier-protein] reductase [NADH] (EC 1.3.1.9); [Acyl-carrier-protein] acetyltransferase (EC 2.3.1.38); [Acyl-carrier-protein] malonyltransferase (EC 2.3.1.39); S-acyl fatty acid synthase thioesterase (EC 3.1.2.14)]	YKL182W	FAS1	1	1	1	16429126	Gavin (2006)	affinity chromatography technology	FALSE
P28007	H/ACA ribonucleoprotein complex subunit GAR1 (Glycine/arginine-rich protein 1) (snoRNP protein GAR1)	YHR089C	GAR1	1	1	1	30275269	Dehecq (2018)	tandem affinity purification	FALSE
P33892	eIF-2-alpha kinase activator GCN1 (General control non-derepressible protein 1) (Translational activator GCN1)	YGL195W	GCN1	1	1	1	16429126	Gavin (2006)	affinity chromatography technology	ND
P02309	Histone H4	YBR009C	HHF1	1	1	1	22199229	Gilmore (2011)	affinity chromatography technology	ND
P02309	Histone H4	YNL030W	HHF2	1	1	1	22199229	Gilmore (2011)	affinity chromatography technology	ND
P38922	Serine/arginine (SR)-type shuttling mRNA binding protein HRB1 (Hypothetical RNA-binding protein 1) (Polyadenylate-binding protein HRB1) (Protein TOM34)	YNL004W	HRB1	1	1	1	33406982	Grosse (2021)	tandem affinity purification	FALSE
P33416	Heat shock protein 78, mitochondrial	YDR258C	HSP78	1	1	1	19536198	Gong (2009)	affinity chromatography technology	FALSE
P33399	La protein homolog (La autoantigen homolog) (La ribonucleoprotein)	YDL051W	LHP1	1	1	1	30275269	Dehecq (2018)	affinity chromatography technology	FALSE
P38828	Protein LSM12 (Sm-like protein 12)	YHR121W	LSM12	1	1	1	30275269	Dehecq (2018)	affinity chromatography technology	FALSE
P38203	U6 snRNA-associated Sm-like protein LSm2 (Small nuclear ribonucleoprotein D homolog SNP3)	YBL026W	LSM2	1	1	1	30275269	Dehecq (2018)	affinity chromatography technology	TRUE
P40070	U6 snRNA-associated Sm-like protein LSm4 (Like-SM protein 4)	YER112W	LSM4	1	1	1	30275269	Dehecq (2018)	affinity chromatography technology	TRUE
P40089	U6 snRNA-associated Sm-like protein LSm5	YER146W	LSM5	1	1	1	30275269	Dehecq (2018)	affinity chromatography technology	TRUE
Q06406	U6 snRNA-associated Sm-like protein LSm6	YDR378C	LSM6	1	1	1	30275269	Dehecq (2018)	affinity chromatography technology	TRUE
P53905	U6 snRNA-associated Sm-like protein LSm7	YNL147W	LSM7	1	1	1	30275269	Dehecq (2018)	affinity chromatography technology	TRUE
Q06164	E3 ubiquitin-protein ligase substrate receptor MMS22 (Methyl methanesulfonate-sensitivity protein 22) (Synthetically lethal with MCM10 protein 2)	YLR320W	MMS22	1	1	1	26849847	Buser (2016)	affinity chromatography technology	ND
Q03920	eRF1 methyltransferase catalytic subunit MTQ2 (eRF1 MTase catalytic subunit MTQ2) (EC 2.1.1.297) (N(5)-glutamine methyltransferase MTQ2)	YDR140W	MTQ2	1	1	1	33166396	Lacoux (2020)	affinity chromatography technology	FALSE
P32605	U1 small nuclear ribonucleoprotein A (U1 snRNP A) (U1-A) (U1A) (Mutant U1 die protein 1)	YBR119W	MUD1	1	1	1	21558325	Schwer (2011)	affinity chromatography technology	FALSE
Q00539	Protein NAM8 (Nuclear accommodation of mitochondria protein 8) (U1 snRNP component NAM8)	YHR086W	NAM8	1	1	1	21558325	Schwer (2011)	affinity chromatography technology	FALSE
P37838	Nucleolar protein 4 (Nucleolar protein NOP77)	YPL043W	NOP4	1	1	1	30275269	Dehecq (2018)	affinity chromatography technology	ND
Q07623	Nucleolar protein 6	YDL213C	NOP6	1	1	1	30275269	Dehecq (2018)	affinity chromatography technology	FALSE
P38351	RNA polymerase II-associated protein 1 (Protein PAF1)	YBR279W	PAF1	1	1	1	30275269	Dehecq (2018)	tandem affinity purification	FALSE
P06169	Pyruvate decarboxylase isozyme 1 (EC 4.1.1.-) (EC 4.1.1.43) (EC 4.1.1.72) (EC 4.1.1.74) (Thiamine pyrophosphate-dependent 2-oxo-acid decarboxylase) (2ODC)	YLR044C	PDC1	1	1	1	16429126	Gavin (2006)	tandem affinity purification	FALSE
P46988	Prefoldin subunit 1 (Genes involved in microtubule biogenesis protein 6) (Gim complex subunit 6) (GimC subunit 6)	YJL179W	PFD1	1	1	1	19536198	Gong (2009)	anti tag coimmunoprecipitation	FALSE
P40433	6-phosphofructo-2-kinase 1 (6PF-2-K 1) (EC 2.7.1.105) (Phosphofructokinase 2 I)	YIL107C	PFK26	1	1	1	17559233	Kakiuchi (2007)	affinity chromatography technology	FALSE
P00560	Phosphoglycerate kinase (EC 2.7.2.3)	YCR012W	PGK1	1	1	1	23928302	Kuroha (2013)	affinity chromatography technology	ND
P53131	Pre-mRNA-splicing factor ATP-dependent RNA helicase PRP43 (EC 3.6.4.13) (Helicase JA1)	YGL120C	PRP43	1	1	1	30275269	Dehecq (2018)	tandem affinity purification	ND
P41940	Mannose-1-phosphate guanyltransferase (EC 2.7.7.13) (ATP-mannose-1-phosphate guanylyltransferase) (GDP-mannose pyrophosphorylase) (NDP-hexose pyrophosphorylase)	YDL055C	PSA1	1	1	1	16429126	Gavin (2006)	affinity chromatography technology	FALSE
P50109	Protein PSP2 (Mitochondrial regulator of splicing 15) (Polymerase suppressor protein 2)	YML017W	PSP2	1	1	1	30275269	Dehecq (2018)	affinity chromatography technology	TRUE
Q07807	mRNA-binding protein PUF3 (Pumilio homology domain family member 3)	YLL013C	PUF3	1	1	1	30275269	Dehecq (2018)	affinity chromatography technology	TRUE
P39729	Ribosome-interacting GTPase 1 (GTP-binding protein RBG1) (Genetically interacts with ribosomal genes protein 1)	YAL036C	RBG1	1	1	1	30275269	Dehecq (2018)	affinity chromatography technology	FALSE
Q12196	Serine/threonine-protein kinase RIO1 (EC 2.7.11.1) (EC 3.6.3.-) (Ribosomal RNA-processing protein 10)	YOR119C	RIO1	1	1	1	37263996	Smurova (2023)	tandem affinity purification	FALSE
P49723	Ribonucleoside-diphosphate reductase small chain 2 (EC 1.17.4.1) (Ribonucleotide reductase R2 subunit 2) (Ribonucleotide reductase small subunit 2)	YGR180C	RNR4	1	1	1	16429126	Gavin (2006)	affinity chromatography technology	FALSE
P20434	DNA-directed RNA polymerases I, II, and III subunit RPABC1 (RNA polymerases I, II, and III subunit ABC1) (ABC27) (DNA-directed RNA polymerases I, II, and III 27 kDa polypeptide)	YBR154C	RPB5	1	1	1	30275269	Dehecq (2018)	affinity chromatography technology	ND
P26784	Large ribosomal subunit protein uL13A (60S ribosomal protein L16-A) (L13a) (L21) (RP22) (YL15)	YIL133C	RPL16A	1	1	1	27580715	Delaveau (2016)	affinity chromatography technology	FALSE
P05743	Large ribosomal subunit protein uL24A (60S ribosomal protein L26-A) (L33) (YL33)	YLR344W	RPL26A	1	1	1	31062022	Roessler (2019)	affinity chromatography technology	FALSE
P49626	Large ribosomal subunit protein uL4B (60S ribosomal protein L4-B) (L2) (RP2) (YL2)	YDR012W	RPL4B	1	1	1	16429126	Gavin (2006)	affinity chromatography technology	FALSE
Q02773	Ribonuclease P protein component, mitochondrial (RNase P) (EC 3.1.26.5)	YML091C	RPM2	1	1	1	30275269	Dehecq (2018)	affinity chromatography technology	FALSE
P43588	Ubiquitin carboxyl-terminal hydrolase RPN11 (EC 3.4.19.12) (26S proteasome regulatory subunit RPN11) (Protein MPR1)	YFR004W	RPN11	1	1	1	20170199	Kaake (2010)	two hybrid pooling approach	FALSE
Q12250	26S proteasome regulatory subunit RPN5 (Proteasome non-ATPase subunit 5)	YDL147W	RPN5	1	1	1	11283351	Ito (2001)	affinity chromatography technology	FALSE
P48589	Small ribosomal subunit protein eS12 (40S ribosomal protein S12)	YOR369C	RPS12	1	1	1	31062022	Roessler (2019)	affinity chromatography technology	ND
Q01855	Small ribosomal subunit protein uS19 (40S ribosomal protein S15) (RIG protein) (RP52) (S21) (YS21)	YOL040C	RPS15	1	1	1	31062022	Roessler (2019)	affinity chromatography technology	ND
P0CX55	Small ribosomal subunit protein uS13A (40S ribosomal protein S18-A)	YDR450W	RPS18A	1	1	1	31062022	Roessler (2019)	affinity chromatography technology	ND
P33442	Small ribosomal subunit protein eS1A (40S ribosomal protein S1-A) (RP10A)	YLR441C	RPS1A	1	1	1	31062022	Roessler (2019)	affinity chromatography technology	FALSE
P0C0W1	Small ribosomal subunit protein uS8A (40S ribosomal protein S22-A) (RP50) (S24) (YP58) (YS22)	YJL190C	RPS22A	1	1	1	31062022	Roessler (2019)	affinity chromatography technology	ND
P35997	Small ribosomal subunit protein eS27A (40S ribosomal protein S27-A) (RP61) (YS20)	YKL156W	RPS27A	1	1	1	31062022	Roessler (2019)	tandem affinity purification	FALSE
P26783	Small ribosomal subunit protein uS7 (40S ribosomal protein S5) (RP14) (S2) (YS8)	YJR123W	RPS5	1	1	1	16429126	Gavin (2006)	two hybrid	ND
O13516	Small ribosomal subunit protein uS4A (40S ribosomal protein S9-A) (RP21) (S13) (YP28) (YS11)	YPL081W	RPS9A	1	1	1	23801788	Min (2013)	affinity chromatography technology	FALSE
P25359	Exosome complex component RRP43 (Ribosomal RNA-processing protein 43)	YCR035C	RRP43	1	1	1	31662437	Cepeda (2019)	affinity chromatography technology	FALSE
P10080	Single-stranded nucleic acid-binding protein	YHL034C	SBP1	1	1	1	30275269	Dehecq (2018)	affinity chromatography technology	FALSE
P06105	Protein SCP160 (Protein HX)	YJL080C	SCP160	1	1	1	27580715	Delaveau (2016)	affinity chromatography technology	FALSE
P32915	Protein transport protein SEC61 (Sec61 complex subunit SEC61) (Sec61 complex subunit alpha)	YLR378C	SEC61	1	1	1	30682149	Pereira (2019)	affinity chromatography technology	FALSE
P25554	SAGA-associated factor 29 (29 kDa SAGA-associated factor) (SAGA histone acetyltransferase complex 29 kDa subunit)	YCL010C	SGF29	1	1	1	16429126	Gavin (2006)	affinity chromatography technology	FALSE
Q08490	Shugoshin	YOR073W	SGO1	1	1	1	33929514	Su (2021)	affinity chromatography technology	FALSE
P35207	Antiviral helicase SKI2 (EC 3.6.4.13) (Superkiller protein 2)	YLR398C	SKI2	1	1	1	33406982	Grosse (2021)	biochemical	FALSE
Q08491	Superkiller protein 7	YOR076C	SKI7	1	1	1	12881429	Takahashi (2003)	two hybrid	FALSE
Q00916	U1 small nuclear ribonucleoprotein 70 kDa homolog (U1 70K) (U1 snRNP 70 kDa homolog) (U1-70K) (U1 small nuclear ribonucleoprotein SNP1) (U1 snRNP protein SNP1)	YIL061C	SNP1	1	1	1	7883168	He (1995)	affinity chromatography technology	FALSE
P25808	ATP-dependent rRNA helicase SPB4 (EC 3.6.4.13) (Suppressor of PAB1 protein 4)	YFL002C	SPB4	1	1	1	21825077	Garcia-Gomez (2011)	tandem affinity purification	FALSE
P10591	Heat shock protein SSA1 (Heat shock protein YG100)	YAL005C	SSA1	1	1	1	19536198	Gong (2009)	tandem affinity purification	ND
P11484	Ribosome-associated molecular chaperone SSB1 (EC 3.6.4.10) (Cold-inducible protein YG101) (Heat shock protein SSB1) (Hsp70 chaperone Ssb)	YDL229W	SSB1	1	1	1	19536198	Gong (2009)	affinity chromatography technology	FALSE
P24276	Protein SSD1 (Protein SRK1)	YDR293C	SSD1	1	1	1	30275269	Dehecq (2018)	affinity chromatography technology	FALSE
P32589	Heat shock protein homolog SSE1 (Chaperone protein MSI3)	YPL106C	SSE1	1	1	1	19536198	Gong (2009)	tandem affinity purification	FALSE
P38788	Ribosome-associated complex subunit SSZ1 (DnaK-related protein SSZ1) (Heat shock protein 70 homolog SSZ1) (Pleiotropic drug resistance protein 13)	YHR064C	SSZ1	1	1	1	19536198	Gong (2009)	affinity chromatography technology	FALSE
P29055	Transcription initiation factor IIB (General transcription factor TFIIB) (Transcription factor E)	YPR086W	SUA7	1	1	1	37863410	O'Brien (2024)	affinity chromatography technology	FALSE
P02994	Elongation factor 1-alpha (EF-1-alpha) (Eukaryotic elongation factor 1A) (eEF1A) (Translation elongation factor 1A)	YPR080W	TEF1	1	1	1	16429126	Gavin (2006)	tandem affinity purification	ND
P02994	Elongation factor 1-alpha (EF-1-alpha) (Eukaryotic elongation factor 1A) (eEF1A) (Translation elongation factor 1A)	YBR118W	TEF2	1	1	1	16429126	Gavin (2006)	affinity chromatography technology	ND
P39935	Eukaryotic initiation factor 4F subunit p150 (eIF-4F p150) (eIF4F p150) (Translation initiation factor 4(4)-F(6) subunit gamma(3) protein 1) (eIF4G1) (mRNA cap-binding protein complex subunit p150)	YGR162W	TIF4631	1	1	1	33406982	Grosse (2021)	affinity chromatography technology	ND
P40462	Protein TMA108 (EC 3.4.11.-) (108 kDa translation machinery-associated protein)	YIL137C	TMA108	1	1	1	27580715	Delaveau (2016)	affinity chromatography technology	FALSE
Q12000	Translation machinery-associated protein 46 (DRG family-regulatory protein 1)	YOR091W	TMA46	1	1	1	27580715	Delaveau (2016)	protein complementation assay	FALSE
P35169	Serine/threonine-protein kinase TOR1 (EC 2.7.11.1) (Dominant rapamycin resistance protein 1) (Phosphatidylinositol kinase homolog TOR1) (Target of rapamycin kinase 1)	YJR066W	TOR1	1	1	1	33566094	Chang (2021)	protein complementation assay	FALSE
P32600	Serine/threonine-protein kinase TOR2 (EC 2.7.1.67) (EC 2.7.11.1) (Dominant rapamycin resistance protein 2) (Phosphatidylinositol 4-kinase TOR2) (PI4-kinase TOR2) (PI4K TOR2) (PtdIns-4-kinase TOR2) (Target of rapamycin kinase 2) (Temperature-sensitive CSG2 suppressor protein 14)	YKL203C	TOR2	1	1	1	33566094	Chang (2021)	protein complementation assay	ND
P33296	Ubiquitin-conjugating enzyme E2 6 (EC 2.3.2.23) (E2 ubiquitin-conjugating enzyme 6) (Ubiquitin carrier protein UBC6) (Ubiquitin-protein ligase UBC6)	YER100W	UBC6	1	1	1	25519137	Khmelinskii (2014)	biochemical	ND
P50623	SUMO-conjugating enzyme UBC9 (EC 2.3.2.-) (RING-type E3 SUMO transferase UBC9) (Ubiquitin carrier protein 9) (Ubiquitin-conjugating enzyme E2-18 kDa) (Ubiquitin-protein ligase)	YDL064W	UBC9	1	1	1	18676617	Takahashi (2008)	anti tag coimmunoprecipitation	FALSE
Q01477	Ubiquitin carboxyl-terminal hydrolase 3 (EC 3.4.19.12) (Deubiquitinating enzyme 3) (Ubiquitin thioesterase 3) (Ubiquitin-specific-processing protease 3)	YER151C	UBP3	1	1	1	20508643	Ossareh-Nazari (2010)	affinity chromatography technology	FALSE
P19812	E3 ubiquitin-protein ligase UBR1 (EC 2.3.2.27) (N-end-recognizing protein) (N-recognin-1) (RING-type E3 ubiquitin transferase UBR1)	YGR184C	UBR1	1	1	1	30275269	Dehecq (2018)	tandem affinity purification	FALSE
P07259	Multifunctional protein URA2 (Pyrimidine-specific carbamoyl phosphate synthase-aspartate carbamoyl transferase) (CPSase-ATCase) [Includes: Glutamine-dependent carbamoyl phosphate synthase (EC 6.3.5.5) (Carbamoyl phosphate synthase P) (CPS-P) (CPSase P) (CPSase-ura) (Pyrimidine-specific carbamoyl phosphate synthase); Glutamine amidotransferase (GATase) (GLNase) (EC 3.5.1.2); Ammonium-dependent car…	YJL130C	URA2	1	1	1	16429126	Gavin (2006)	affinity chromatography technology	FALSE
P42945	U3 small nucleolar RNA-associated protein 10 (U3 snoRNA-associated protein 10) (U three protein 10) (U3 protein 10 required for transcription) (t-UTP10)	YJL109C	UTP10	1	1	1	29263326	Sturm (2017)	affinity chromatography technology	FALSE
Q07468	Vacuolar morphogenesis protein 6 (Vacuolar protein sorting-associated protein 39)	YDL077C	VAM6	1	1	1	25026036	Elbaz-Alon (2014)	tandem affinity purification	FALSE
P16140	V-type proton ATPase subunit B (V-ATPase subunit B) (V-ATPase 57 kDa subunit) (Vacuolar proton pump subunit B)	YBR127C	VMA2	1	1	1	16429126	Gavin (2006)	affinity chromatography technology	FALSE
P53235	Eukaryotic translation initiation factor 2A (eIF-2A)	YGR054W	YGR054W	1	1	1	38011112	Meyer (2023)	affinity chromatography technology	TRUE

## Sheet: NB - Upf1
Table S3, Tab 2. NanoBiT ratios for proteins classified as Upf1 interactors.
UniProt ID	Protein description	Ordered locus name	Gene name	NanoBiT ratio	Significance
Q12517	mRNA-decapping enzyme subunit 1	YOL149W	DCP1	7.06747	2.7062
P38798	Nonsense-mediated mRNA decay protein 2 (Up-frameshift suppressor 2)	YHR077C	NMD2	6.49769	3.79961
Q03466	Nonsense-mediated mRNA decay factor EBS1 (EST1-like BCY1 suppressor 1)	YDR206W	EBS1	6.2506	3.77721
P48412	Nonsense-mediated mRNA decay protein 3 (Up-frameshift suppressor 3)	YGR072W	UPF3	6.18842	2.41347
P39998	Enhancer of mRNA-decapping protein 3	YEL015W	EDC3	5.56945	5.18663
P53829	Protein CAF40 (40 kDa CCR4-associated factor)	YNL288W	CAF40	4.98988	4.01161
Q12129	Nonsense-mediated decay protein 4	YLR363C	NMD4	4.95484	3.14744
P22147	5'-3' exoribonuclease 1 (EC 3.1.13.-) (DNA strand transfer protein beta) (STP-beta) (KAR(-)-enhancing mutation protein) (Strand exchange protein 1) (p175)	YGL173C	XRN1	4.21861	3.49935
P53905	U6 snRNA-associated Sm-like protein LSm7	YNL147W	LSM7	4.09532	3.13167
Q06406	U6 snRNA-associated Sm-like protein LSm6	YDR378C	LSM6	3.82283	1.80419
P57743	U6 snRNA-associated Sm-like protein LSm3 (SmX4 protein)	YLR438C-A	LSM3	3.77273	3.28788
P45978	Protein SCD6 (Suppressor of clathrin deficiency protein 6)	YPR129W	SCD6	3.77083	2.6403
P46784	Small ribosomal subunit protein eS10B (40S ribosomal protein S10-B)	YMR230W	RPS10B	3.66592	1.8287
P53550	m7GpppN-mRNA hydrolase (EC 3.6.1.62) (Protein PSU1) (mRNA-decapping enzyme subunit 2)	YNL118C	DCP2	3.60233	2.65997
P40089	U6 snRNA-associated Sm-like protein LSm5	YER146W	LSM5	3.55906	3.01308
P25644	DNA topoisomerase 2-associated protein PAT1 (Decapping activator and translational repressor PAT1) (Topoisomerase II-associated protein PAT1) (mRNA turnover protein 1)	YCR077C	PAT1	3.38584	2.40638
P47017	Sm-like protein LSm1 (SPB8 protein)	YJL124C	LSM1	3.38407	3.50292
P25655	General negative regulator of transcription subunit 1 (Cell division cycle protein 39)	YCR093W	CDC39	3.25717	3.61437
P31384	CCR4-Not complex 3'-5'-exoribonuclease subunit Ccr4 (EC 3.1.13.4) (Carbon catabolite repressor protein 4) (Cytoplasmic deadenylase) (Glucose-repressible alcohol dehydrogenase transcriptional effector)	YAL021C	CCR4	3.20238	3.55505
P40023	Enhancer of mRNA-decapping protein 2	YER035W	EDC2	3.1105	1.57734
P38249	Eukaryotic translation initiation factor 3 subunit A (eIF3a) (Eukaryotic translation initiation factor 3 110 kDa subunit homolog) (eIF3 p110) (Translation initiation factor eIF3, p110 subunit homolog)	YBR079C	RPG1	3.05657	3.54097
P34909	General negative regulator of transcription subunit 4 (EC 2.3.2.27) (Modulator of transcription 2)	YER068W	MOT2	3.04519	4.16877
P0CX35	Small ribosomal subunit protein eS4A (40S ribosomal protein S4-A) (RP5) (S7) (YS6)	YJR145C	RPS4A	3.01475	2.71117
P40070	U6 snRNA-associated Sm-like protein LSm4 (Like-SM protein 4)	YER112W	LSM4	2.90772	0.740119
P53235	Eukaryotic translation initiation factor 2A (eIF-2A)	YGR054W	YGR054W	2.83555	2.09601
P46654	Small ribosomal subunit protein uS2B (40S ribosomal protein S0-B) (Nucleic acid-binding protein NAB1B)	YLR048W	RPS0B	2.79233	2.8638
P0CX33	Small ribosomal subunit protein eS30A (40S ribosomal protein S30-A)	YLR287C-A	RPS30A	2.78493	2.98471
P10081	ATP-dependent RNA helicase eIF4A (EC 3.6.4.13) (Eukaryotic initiation factor 4A) (eIF-4A) (Stimulator factor I 37 kDa component) (Translation initiation factor 1/2) (p37)	YKR059W	TIF1	2.69497	3.26806
P39008	Poly(A) ribonuclease POP2 (EC 3.1.13.4) (CCR4-associated factor 1)	YNR052C	POP2	2.69376	3.4576
P38203	U6 snRNA-associated Sm-like protein LSm2 (Small nuclear ribonucleoprotein D homolog SNP3)	YBL026W	LSM2	2.66287	1.77899
P32588	Nuclear and cytoplasmic polyadenylated RNA-binding protein PUB1 (ARS consensus-binding protein ACBP-60) (Poly uridylate-binding protein) (Poly(U)-binding protein)	YNL016W	PUB1	2.61777	1.57149
P50109	Protein PSP2 (Mitochondrial regulator of splicing 15) (Polymerase suppressor protein 2)	YML017W	PSP2	2.50461	2.57831
Q07807	mRNA-binding protein PUF3 (Pumilio homology domain family member 3)	YLL013C	PUF3	2.45415	1.80397

## Sheet: Lit - Cdc53
Table S3, Tab 3. Literature-curated interactors of Cdc53.
UniProt ID	Protein description	Ordered locus name	Gene name	Number of experimental evidences	Number of publications	Number of distinct identification methods	Pubmed ID	Author (year)	Identification method names	NanoBiT ratio result
P52286	Suppressor of kinetochore protein 1 (Centromere DNA-binding protein complex CBF3 subunit D) (E3 ubiquitin ligase complex SCF subunit SKP1)	YDR328C	SKP1	28	26	6	10213692 | 10445024 | 10582239 | 10688190 | 11283612 | 11287615 | 11805837 | 12676951 | 14747994 | 15660125 | 16421250 | 16432255 | 16790494 | 18206966 | 19882662 | 19942853 | 20581845 | 21172660 | 23000173 | 23267104 | 23535662 | 26656496 | 37968396 | 9346238 | 9346239 | 9499404	Skowyra (1999) | Kitagawa (1999) | Willems (1999) | Uetz (2000) | Seol (2001) | Galan (2001) | Ho (2002) | Michel (2003) | Kus (2004) | Barbey (2005) | Koepp (2006) | Tagwerker (2006) | Kondo-Okamoto (2006) | Kurz (2008) | Kato (2010) | Siergiejuk (2009) | Aghajan (2010) | Ouni (2010) | Yen (2012) | Meier (2012) | Zemla (2013) | Mathur (2015) | Michaelis (2023) | Skowyra (1997) | Feldman (1997) |…	biochemical | affinity chromatography technology | two hybrid | anti tag coimmunoprecipitation | pull down | miniaturized immunoprecipitation	ND
Q08273	RING-box protein HRT1 (RING-box protein 1) (E3 ubiquitin-protein ligase complex SCF subunit HRT1) (High level expression reduces Ty3 transposition protein 1) (Regulator of cullins protein 1)	YOL133W	HRT1	15	15	8	10213691 | 10213692 | 10385629 | 11283612 | 11805837 | 14690591 | 14747994 | 15988528 | 18206966 | 18719252 | 19763088 | 19882662 | 19942853 | 20832729 | 23267104	Kamura (1999) | Skowyra (1999) | Seol (1999) | Seol (2001) | Ho (2002) | Hazbun (2003) | Kus (2004) | Kurz (2005) | Kurz (2008) | Yu (2008) | Liu (2009) | Kato (2010) | Siergiejuk (2009) | Scott (2010) | Meier (2012)	affinity chromatography technology | anti tag coimmunoprecipitation | two hybrid array | biochemical | two hybrid | pull down | enzymatic study | miniaturized immunoprecipitation	TRUE
P14682	Ubiquitin-conjugating enzyme E2-34 kDa (EC 2.3.2.23) (Cell division control protein 34) (E2 ubiquitin-conjugating enzyme 3) (E3 ubiquitin ligase complex SCF subunit CDC34) (Ubiquitin carrier protein) (Ubiquitin-protein ligase)	YDR054C	CDC34	13	13	3	10213692 | 10582239 | 12861024 | 16554755 | 18206966 | 19763088 | 37968396 | 8756727 | 8943317 | 9346238 | 9346239 | 9461595 | 9499404	Skowyra (1999) | Willems (1999) | Varelas (2003) | Krogan (2006) | Kurz (2008) | Liu (2009) | Michaelis (2023) | Willems (1996) | Mathias (1996) | Skowyra (1997) | Feldman (1997) | Mathias (1998) | Patton (1998)	affinity chromatography technology | biochemical | anti tag coimmunoprecipitation	TRUE
P24814	SCF E3 ubiquitin ligase complex F-box protein GRR1 (F-box and leucine-rich repeat protein GRR1) (F-box/LRR-repeat protein GRR1)	YJR090C	GRR1	13	12	6	10213692 | 10582239 | 11259599 | 11805837 | 14747994 | 19882662 | 20489023 | 23267104 | 23535662 | 37968396 | 9346238 | 9499404	Skowyra (1999) | Willems (1999) | Hsiung (2001) | Ho (2002) | Kus (2004) | Kato (2010) | Breitkreutz (2010) | Meier (2012) | Zemla (2013) | Michaelis (2023) | Skowyra (1997) | Patton (1998)	affinity chromatography technology | anti tag coimmunoprecipitation | biochemical | pull down | miniaturized immunoprecipitation | two hybrid	TRUE
P07834	Cell division control protein 4 (E3 ubiquitin ligase complex SCF subunit CDC4) (F-box protein CDC4)	YFL009W	CDC4	12	11	5	10213691 | 10582239 | 14747994 | 16790494 | 19882662 | 33122193 | 37968396 | 9346238 | 9346239 | 9499404 | 9844630	Kamura (1999) | Willems (1999) | Kus (2004) | Kondo-Okamoto (2006) | Kato (2010) | Walvekar (2020) | Michaelis (2023) | Skowyra (1997) | Feldman (1997) | Patton (1998) | Zhou (1998)	affinity chromatography technology | biochemical | pull down | anti tag coimmunoprecipitation | two hybrid	TRUE
P39014	F-box protein MET30 (E3 ubiquitin ligase complex SCF(Met30) subunit MET30) (Methionine-requiring protein 30)	YIL046W	MET30	11	10	7	10582239 | 11805837 | 14690591 | 19882662 | 23267104 | 24648496 | 26656496 | 37968396 | 9499404 | 9716410	Willems (1999) | Ho (2002) | Hazbun (2003) | Kato (2010) | Meier (2012) | Sadhu (2014) | Mathur (2015) | Michaelis (2023) | Patton (1998) | Kaiser (1998)	affinity chromatography technology | anti tag coimmunoprecipitation | two hybrid array | pull down | miniaturized immunoprecipitation | biochemical | two hybrid	FALSE
Q04511	Ubiquitin ligase complex F-box protein UFO1	YML088W	UFO1	10	9	5	11283612 | 11805837 | 14506225 | 14747994 | 19882662 | 21389113 | 22815701 | 23535662 | 37968396	Seol (2001) | Ho (2002) | Kaplun (2003) | Kus (2004) | Kato (2010) | Liu (2011) | Voloshin (2012) | Zemla (2013) | Michaelis (2023)	anti tag coimmunoprecipitation | two hybrid | affinity chromatography technology | biochemical | pull down	TRUE
Q12395	Defective in cullin neddylation protein 1	YLR128W	DCN1	7	5	2	10688190 | 15988528 | 18206966 | 19942853 | 20832729	Uetz (2000) | Kurz (2005) | Kurz (2008) | Siergiejuk (2009) | Scott (2010)	two hybrid | enzymatic study	TRUE
P47005	F-box protein DAS1 (DST1-delta 6-azauracil sensitivity protein 1)	YJL149W	DAS1	5	5	3	10582239 | 11283612 | 11805837 | 14747994 | 37968396	Willems (1999) | Seol (2001) | Ho (2002) | Kus (2004) | Michaelis (2023)	affinity chromatography technology | anti tag coimmunoprecipitation | biochemical	TRUE
Q08496	Protein DIA2 (Digs into agar protein 2)	YOR080W	DIA2	5	5	3	11805837 | 14747994 | 16421250 | 16751663 | 31509741	Ho (2002) | Kus (2004) | Koepp (2006) | Blake (2006) | Mukherjee (2019)	anti tag coimmunoprecipitation | biochemical | affinity chromatography technology	FALSE
P38352	SCF-associated factor 1	YBR280C	SAF1	5	5	3	11283612 | 11805837 | 19763088 | 19882662 | 37968396	Seol (2001) | Ho (2002) | Liu (2009) | Kato (2010) | Michaelis (2023)	anti tag coimmunoprecipitation | pull down | affinity chromatography technology	TRUE
Q92325	Cullin-associated NEDD8-dissociated protein 1 homolog (CAND1 homolog) (Longevity-assurance protein 2)	YOL025W	LAG2	5	3	3	19763088 | 19942853 | 23535662	Liu (2009) | Siergiejuk (2009) | Zemla (2013)	biochemical | two hybrid | affinity chromatography technology	FALSE
Q12347	F-box protein HRT3 (High level expression reduces Ty3 transposition protein 3)	YLR097C	HRT3	4	4	4	10582239 | 11805837 | 14747994 | 19882662	Willems (1999) | Ho (2002) | Kus (2004) | Kato (2010)	affinity chromatography technology | anti tag coimmunoprecipitation | biochemical | pull down	TRUE
Q06640	F-box protein YDR306C	YDR306C	YDR306C	4	4	4	11805837 | 14747994 | 19882662 | 37968396	Ho (2002) | Kus (2004) | Kato (2010) | Michaelis (2023)	anti tag coimmunoprecipitation | biochemical | pull down | affinity chromatography technology	FALSE
Q06479	F-box protein YLR352W	YLR352W	YLR352W	4	4	3	11283612 | 11805837 | 19882662 | 37968396	Seol (2001) | Ho (2002) | Kato (2010) | Michaelis (2023)	anti tag coimmunoprecipitation | pull down | affinity chromatography technology	TRUE
Q05930	Mitochondrial distribution and morphology protein 30	YLR368W	MDM30	3	3	3	10688190 | 14747994 | 18353967	Uetz (2000) | Kus (2004) | Cohen (2008)	two hybrid | biochemical | affinity chromatography technology	FALSE
Q06150	Protein BOP2 (Bypass of PAM1 protein 2)	YLR267W	BOP2	2	2	2	18719252 | 19882662	Yu (2008) | Kato (2010)	two hybrid | pull down	FALSE
P15108	ATP-dependent molecular chaperone HSC82 (82 kDa heat shock cognate protein) (Heat shock protein Hsp90 constitutive isoform)	YMR186W	HSC82	2	2	2	11805837 | 37295430	Ho (2002) | Kolhe (2023)	anti tag coimmunoprecipitation | affinity chromatography technology	FALSE
P09232	Cerevisin (EC 3.4.21.48) (Proteinase YSCB) (Vacuolar protease B) (PrB)	YEL060C	PRB1	2	2	2	11805837 | 19882662	Ho (2002) | Kato (2010)	anti tag coimmunoprecipitation | pull down	FALSE
Q03919	NEDD8-like protein RUB1 (Related to ubiquitin protein 1) (Ubiquitin-like protein RUB1)	YDR139C	RUB1	2	2	2	19882662 | 19942853	Kato (2010) | Siergiejuk (2009)	pull down | anti tag coimmunoprecipitation	FALSE
Q03406	DNA replication complex GINS protein SLD5	YDR489W	SLD5	2	2	2	32804080 | 34700328	Deegan (2020) | Jenkyn-Bedford (2021)	biochemical | affinity chromatography technology	ND
P09435	Heat shock protein SSA3	YBL075C	SSA3	2	2	2	11805837 | 19882662	Ho (2002) | Kato (2010)	anti tag coimmunoprecipitation | pull down	FALSE
Q06682	UBX domain-containing protein 5	YDR330W	UBX5	2	2	2	22466964 | 37968396	Besten (2012) | Michaelis (2023)	anti tag coimmunoprecipitation | affinity chromatography technology	TRUE
Q03899	F-box protein YDR131C	YDR131C	YDR131C	2	2	2	10582239 | 14747994	Willems (1999) | Kus (2004)	affinity chromatography technology | biochemical	FALSE
P38285	Antagonist of mitotic exit network protein 1 (Chromosome stability protein 13) (Increased copper-sensitivity protein 4)	YBR158W	AMN1	2	2	1	30273335 | 34518877	Fang (2018) | Devault (2021)	affinity chromatography technology	TRUE
P25694	Cell division control protein 48 (EC 3.6.4.6) (Cell division cycle protein 48) (Transitional endoplasmic reticulum ATPase homolog)	YDL126C	CDC48	2	2	1	15200949 | 37968396	Archambault (2004) | Michaelis (2023)	affinity chromatography technology	FALSE
P06243	Cell division control protein 7 (EC 2.7.11.1)	YDL017W	CDC7	2	2	1	10688190 | 11283612	Uetz (2000) | Seol (2001)	two hybrid	FALSE
P20438	G1/S-specific cyclin CLN2	YPL256C	CLN2	2	2	1	15200949 | 8756727	Archambault (2004) | Willems (1996)	affinity chromatography technology	FALSE
Q12452	3-keto-steroid reductase ERG27 (EC 1.1.1.270) (Ergosterol biosynthetic protein 27)	YLR100W	ERG27	2	2	1	10688190 | 11283612	Uetz (2000) | Seol (2001)	two hybrid	FALSE
Q12348	COP9 signalosome complex subunit 10	YOL117W	RRI2	2	2	1	23535662 | 37968396	Zemla (2013) | Michaelis (2023)	affinity chromatography technology	FALSE
P38634	Protein SIC1 (CDK inhibitor p40)	YLR079W	SIC1	2	2	1	9346238 | 9346239	Skowyra (1997) | Feldman (1997)	biochemical	FALSE
P53061	Protein ZIP2 (Zipping up meiotic chromosomes protein 2)	YGL249W	ZIP2	2	2	1	10688190 | 11283612	Uetz (2000) | Seol (2001)	two hybrid	FALSE
P53909	Adenine deaminase (ADE) (EC 3.5.4.2) (Adenine aminohydrolase) (AAH)	YNL141W	AAH1	1	1	1	37968396	Michaelis (2023)	affinity chromatography technology	FALSE
P38011	Small ribosomal subunit protein RACK1 (Guanine nucleotide-binding protein subunit beta-like protein) (Receptor for activated C kinase) (Receptor of activated protein kinase C 1) (RACK1)	YMR116C	ASC1	1	1	1	31062022	Roessler (2019)	affinity chromatography technology	FALSE
Q07528	Autophagy-related protein 20 (Cytoplasm to vacuole targeting protein 20) (Sorting nexin-42)	YDL113C	ATG20	1	1	1	19882662	Kato (2010)	pull down	FALSE
P07251	ATP synthase subunit alpha, mitochondrial	YBL099W	ATP1	1	1	1	11805837	Ho (2002)	anti tag coimmunoprecipitation	ND
P29311	Protein BMH1	YER177W	BMH1	1	1	1	11805837	Ho (2002)	anti tag coimmunoprecipitation	FALSE
P34730	Protein BMH2	YDR099W	BMH2	1	1	1	19882662	Kato (2010)	pull down	FALSE
Q00684	Tyrosine-protein phosphatase CDC14 (EC 3.1.3.48)	YFR028C	CDC14	1	1	1	21127052	Bloom (2011)	affinity chromatography technology	FALSE
Q08032	Cell division control protein 45	YLR103C	CDC45	1	1	1	21179020	Lambert (2010)	tandem affinity purification	FALSE
P00890	Citrate synthase, mitochondrial (EC 2.3.3.1)	YNR001C	CIT1	1	1	1	19882662	Kato (2010)	pull down	FALSE
P24870	G2/mitotic-specific cyclin-3	YDL155W	CLB3	1	1	1	15200949	Archambault (2004)	affinity chromatography technology	FALSE
P20437	G1/S-specific cyclin CLN1	YMR199W	CLN1	1	1	1	8756727	Willems (1996)	affinity chromatography technology	FALSE
P13365	G1/S-specific cyclin CLN3	YAL040C	CLN3	1	1	1	8756727	Willems (1996)	affinity chromatography technology	FALSE
Q12510	DNA damage-binding protein CMR1 (Changed mutation rate protein 1)	YDL156W	CMR1	1	1	1	22199229	Gilmore (2011)	affinity chromatography technology	FALSE
P36012	Histone H3-like centromeric protein CSE4 (CENP-A homolog) (CENPA homolog) (Chromosome segregation protein 4)	YKL049C	CSE4	1	1	1	26975376	Cheng (2016)	affinity chromatography technology	FALSE
Q03981	COP9 signalosome complex subunit 9	YDR179C	CSN9	1	1	1	16429126	Gavin (2006)	tandem affinity purification	ND
P35203	Centromere DNA-binding protein complex CBF3 subunit C (Chromosome transmission fidelity protein 13) (Kinetochore protein CTF13)	YMR094W	CTF13	1	1	1	14747994	Kus (2004)	biochemical	ND
P49573	Copper transport protein CTR1 (Copper transporter 1)	YPR124W	CTR1	1	1	1	19882662	Kato (2010)	pull down	FALSE
P40087	DNA damage-inducible protein 1 (EC 3.4.23.-) (v-SNARE-master 1)	YER143W	DDI1	1	1	1	22815701	Voloshin (2012)	affinity chromatography technology	FALSE
P39987	Heat shock protein SSC3, mitochondrial (Extracellular mutant protein 10)	YEL030W	ECM10	1	1	1	19882662	Kato (2010)	pull down	FALSE
P32324	Elongation factor 2 (EF-2) (EC 3.6.5.-) (Eukaryotic elongation factor 2) (eEF2) (Ribosomal translocase) (Translation elongation factor 2)	YDR385W	EFT2	1	1	1	11805837	Ho (2002)	anti tag coimmunoprecipitation	ND
P38333	Essential nuclear protein 1	YBR247C	ENP1	1	1	1	19882662	Kato (2010)	pull down	FALSE
Q03330	Histone acetyltransferase GCN5 (EC 2.3.1.48) (Histone crotonyltransferase GCN5) (EC 2.3.1.-)	YGR252W	GCN5	1	1	1	21734642	Lee (2011)	affinity chromatography technology	FALSE
Q02979	Glycerophosphocholine phosphodiesterase GDE1 (EC 3.1.4.2) (Glycerophosphodiester phosphodiesterase GDE1)	YPL110C	GDE1	1	1	1	19882662	Kato (2010)	pull down	FALSE
P02309	Histone H4	YBR009C	HHF1	1	1	1	22199229	Gilmore (2011)	affinity chromatography technology	ND
P02309	Histone H4	YNL030W	HHF2	1	1	1	22199229	Gilmore (2011)	affinity chromatography technology	ND
P61830	Histone H3	YBR010W	HHT1	1	1	1	22199229	Gilmore (2011)	affinity chromatography technology	FALSE
P61830	Histone H3	YNL031C	HHT2	1	1	1	22199229	Gilmore (2011)	affinity chromatography technology	FALSE
P31539	Heat shock protein 104 (Protein aggregation-remodeling factor HSP104)	YLL026W	HSP104	1	1	1	27373154	Hill (2016)	affinity chromatography technology	FALSE
P19882	Heat shock protein 60, mitochondrial (CPN60) (P66) (Stimulator factor I 66 kDa component)	YLR259C	HSP60	1	1	1	11805837	Ho (2002)	anti tag coimmunoprecipitation	ND
P02829	ATP-dependent molecular chaperone HSP82 (82 kDa heat shock protein) (Heat shock protein Hsp90 heat-inducible isoform)	YPL240C	HSP82	1	1	1	11805837	Ho (2002)	anti tag coimmunoprecipitation	FALSE
P47170	Vacuolar membrane-associated protein IML1 (Increased minichromosome loss protein 1) (SEH-associated protein 1)	YJR138W	IML1	1	1	1	19882662	Kato (2010)	pull down	FALSE
P11986	Inositol-3-phosphate synthase (MIP synthase) (EC 5.5.1.4) (Myo-inositol 1-phosphate synthase) (IPS) (MI-1-P synthase)	YJL153C	INO1	1	1	1	11805837	Ho (2002)	anti tag coimmunoprecipitation	FALSE
P30605	Myo-inositol transporter 1	YDR497C	ITR1	1	1	1	19882662	Kato (2010)	pull down	FALSE
P32486	Beta-glucan synthesis-associated protein KRE6 (Killer toxin-resistance protein 6)	YPR159W	KRE6	1	1	1	19882662	Kato (2010)	pull down	FALSE
P38131	Probable mannosyltransferase KTR4 (EC 2.4.1.-)	YBR199W	KTR4	1	1	1	19882662	Kato (2010)	pull down	FALSE
Q12158	Sister chromatid cohesion protein 1	YDL003W	MCD1	1	1	1	37486771	Litwin (2023)	affinity chromatography technology	FALSE
P05694	5-methyltetrahydropteroyltriglutamate--homocysteine methyltransferase (EC 2.1.1.14) (Cobalamin-independent methionine synthase) (Delta-P8 protein) (Methionine synthase, vitamin-B12 independent isozyme)	YER091C	MET6	1	1	1	11805837	Ho (2002)	anti tag coimmunoprecipitation	FALSE
P22438	Methionine--tRNA ligase, mitochondrial (EC 6.1.1.10) (Methionyl-tRNA synthetase) (MetRS)	YGR171C	MSM1	1	1	1	19882662	Kato (2010)	pull down	FALSE
P38830	Meiosis-specific transcription factor NDT80	YHR124W	NDT80	1	1	1	19882662	Kato (2010)	pull down	FALSE
P38713	Oxysterol-binding protein homolog 3 (Oxysterol-binding protein-related protein 3) (ORP 3) (OSBP-related protein 3)	YHR073W	OSH3	1	1	1	19882662	Kato (2010)	pull down	ND
P39937	Protein PAC2	YER007W	PAC2	1	1	1	20204449	Voloshin (2010)	biochemical	FALSE
P0CT04	Protease B inhibitor 2 (Proteinase inhibitor I(B)2)	YNL015W	PBI2	1	1	1	19882662	Kato (2010)	pull down	FALSE
P06169	Pyruvate decarboxylase isozyme 1 (EC 4.1.1.-) (EC 4.1.1.43) (EC 4.1.1.72) (EC 4.1.1.74) (Thiamine pyrophosphate-dependent 2-oxo-acid decarboxylase) (2ODC)	YLR044C	PDC1	1	1	1	11805837	Ho (2002)	anti tag coimmunoprecipitation	FALSE
P16467	Pyruvate decarboxylase isozyme 2 (EC 4.1.1.-) (EC 4.1.1.43) (EC 4.1.1.72) (EC 4.1.1.74) (Thiamine pyrophosphate-dependent 2-oxo-acid decarboxylase) (2ODC)	YLR134W	PDC5	1	1	1	11805837	Ho (2002)	anti tag coimmunoprecipitation	FALSE
P26263	Pyruvate decarboxylase isozyme 3 (EC 4.1.1.-) (EC 4.1.1.43) (EC 4.1.1.72) (EC 4.1.1.74) (Thiamine pyrophosphate-dependent 2-oxo-acid decarboxylase) (2ODC)	YGR087C	PDC6	1	1	1	11805837	Ho (2002)	anti tag coimmunoprecipitation	FALSE
P18239	ADP,ATP carrier protein 2 (ADP/ATP translocase 2) (Adenine nucleotide translocator 2) (ANT 2) (Petite colonies protein 9)	YBL030C	PET9	1	1	1	11805837	Ho (2002)	anti tag coimmunoprecipitation	ND
P12709	Glucose-6-phosphate isomerase (GPI) (EC 5.3.1.9) (Phosphoglucose isomerase) (PGI) (Phosphohexose isomerase) (PHI)	YBR196C	PGI1	1	1	1	11805837	Ho (2002)	anti tag coimmunoprecipitation	FALSE
P04840	Mitochondrial outer membrane protein porin 1 (Voltage-dependent anion-selective channel protein 1) (VDAC-1)	YNL055C	POR1	1	1	1	11805837	Ho (2002)	anti tag coimmunoprecipitation	FALSE
P00729	Carboxypeptidase Y (CPD-Y) (cpY) (EC 3.4.16.5) (Carboxypeptidase YSCY)	YMR297W	PRC1	1	1	1	19882662	Kato (2010)	pull down	FALSE
P39682	Pre-mRNA-processing factor 39	YML046W	PRP39	1	1	1	19882662	Kato (2010)	pull down	FALSE
P35182	Protein phosphatase 2C homolog 1 (PP2C-1) (EC 3.1.3.16)	YDL006W	PTC1	1	1	1	11805837	Ho (2002)	anti tag coimmunoprecipitation	FALSE
P38623	Serine/threonine-protein kinase RCK2 (EC 2.7.11.1) (CAM kinase-like protein kinase CLK1)	YLR248W	RCK2	1	1	1	29738528	MacGilvray (2018)	affinity chromatography technology	FALSE
P39531	Recyclin-1	YJL204C	RCY1	1	1	1	14747994	Kus (2004)	biochemical	ND
Q12196	Serine/threonine-protein kinase RIO1 (EC 2.7.11.1) (EC 3.6.3.-) (Ribosomal RNA-processing protein 10)	YOR119C	RIO1	1	1	1	37263996	Smurova (2023)	affinity chromatography technology	FALSE
P16370	DNA-directed RNA polymerase II subunit RPB3 (RNA polymerase II subunit 3) (RNA polymerase II subunit B3) (B44.5) (DNA-directed RNA polymerase II 45 kDa polypeptide)	YIL021W	RPB3	1	1	1	28043953	Harlen (2017)	affinity chromatography technology	ND
P32349	DNA-directed RNA polymerase III subunit RPC3 (RNA polymerase III subunit C3) (C82) (DNA-directed III 74 kDa polypeptide) (C74)	YPR190C	RPC82	1	1	1	28096404	Chymkowitch (2017)	affinity chromatography technology	ND
P04456	Large ribosomal subunit protein uL23 (60S ribosomal protein L25) (RP16L) (YL25) (YP42')	YOL127W	RPL25	1	1	1	31062022	Roessler (2019)	affinity chromatography technology	ND
P38764	26S proteasome regulatory subunit RPN1 (HMG-CoA reductase degradation protein 2) (Proteasome non-ATPase subunit 1)	YHR027C	RPN1	1	1	1	22815701	Voloshin (2012)	affinity chromatography technology	FALSE
P38886	26S proteasome regulatory subunit RPN10	YHR200W	RPN10	1	1	1	22815701	Voloshin (2012)	affinity chromatography technology	FALSE
Q12250	26S proteasome regulatory subunit RPN5 (Proteasome non-ATPase subunit 5)	YDL147W	RPN5	1	1	1	37968396	Michaelis (2023)	affinity chromatography technology	FALSE
Q08745	Small ribosomal subunit protein eS10A (40S ribosomal protein S10-A)	YOR293W	RPS10A	1	1	1	31062022	Roessler (2019)	affinity chromatography technology	ND
P06367	Small ribosomal subunit protein uS11A (40S ribosomal protein S14-A) (RP59A)	YCR031C	RPS14A	1	1	1	31062022	Roessler (2019)	affinity chromatography technology	ND
P0CX55	Small ribosomal subunit protein uS13A (40S ribosomal protein S18-A)	YDR450W	RPS18A	1	1	1	31062022	Roessler (2019)	affinity chromatography technology	ND
P0CX56	Small ribosomal subunit protein uS13B (40S ribosomal protein S18-B)	YML026C	RPS18B	1	1	1	37968396	Michaelis (2023)	affinity chromatography technology	ND
P38701	Small ribosomal subunit protein uS10 (40S ribosomal protein S20)	YHL015W	RPS20	1	1	1	31062022	Roessler (2019)	affinity chromatography technology	ND
P0C0W1	Small ribosomal subunit protein uS8A (40S ribosomal protein S22-A) (RP50) (S24) (YP58) (YS22)	YJL190C	RPS22A	1	1	1	31062022	Roessler (2019)	affinity chromatography technology	ND
P35997	Small ribosomal subunit protein eS27A (40S ribosomal protein S27-A) (RP61) (YS20)	YKL156W	RPS27A	1	1	1	31062022	Roessler (2019)	affinity chromatography technology	FALSE
P05750	Small ribosomal subunit protein uS3 (40S ribosomal protein S3) (RP13) (YS3)	YNL178W	RPS3	1	1	1	31062022	Roessler (2019)	affinity chromatography technology	ND
P0CX37	Small ribosomal subunit protein eS6A (40S ribosomal protein S6-A) (RP9) (S10) (YS4)	YPL090C	RPS6A	1	1	1	31062022	Roessler (2019)	affinity chromatography technology	FALSE
P26786	Small ribosomal subunit protein eS7A (40S ribosomal protein S7-A) (RP30) (RP40)	YOR096W	RPS7A	1	1	1	31062022	Roessler (2019)	affinity chromatography technology	ND
O13516	Small ribosomal subunit protein uS4A (40S ribosomal protein S9-A) (RP21) (S13) (YP28) (YS11)	YPL081W	RPS9A	1	1	1	31062022	Roessler (2019)	affinity chromatography technology	FALSE
Q01939	26S proteasome regulatory subunit 8 homolog (Protein CIM3) (Protein SUG1) (Tat-binding protein TBY1)	YGL048C	RPT6	1	1	1	31487956	Bramasole (2019)	affinity chromatography technology	ND
Q12468	COP9 signalosome complex subunit 5 (EC 3.4.-.-)	YDL216C	RRI1	1	1	1	12183637	Cope (2002)	affinity chromatography technology	TRUE
Q04002	Sister chromatid cohesion protein 2	YDR180W	SCC2	1	1	1	35654035	Mattingly (2022)	affinity chromatography technology	FALSE
P38164	SEH-associated protein 4	YBL104C	SEA4	1	1	1	19882662	Kato (2010)	pull down	FALSE
P14906	Protein translocation protein SEC63 (Protein NPL1) (Sec62/63 complex 73 kDa subunit)	YOR254C	SEC63	1	1	1	19536198	Gong (2009)	tandem affinity purification	ND
Q08446	Protein SGT1 (Suppressor of G2 allele of SKP1)	YOR057W	SGT1	1	1	1	10445024	Kitagawa (1999)	affinity chromatography technology	FALSE
P34223	UBX domain-containing protein 1 (Suppressor of high-copy PP1 protein)	YBL058W	SHP1	1	1	1	31249134	Cooney (2019)	coimmunoprecipitation	TRUE
P42843	F-box protein SKP2	YNL311C	SKP2	1	1	1	14747994	Kus (2004)	biochemical	FALSE
P35177	Transcriptional activator SPT7	YBR081C	SPT7	1	1	1	21734642	Lee (2011)	affinity chromatography technology	FALSE
P10591	Heat shock protein SSA1 (Heat shock protein YG100)	YAL005C	SSA1	1	1	1	23217712	Truman (2012)	pull down	ND
P11484	Ribosome-associated molecular chaperone SSB1 (EC 3.6.4.10) (Cold-inducible protein YG101) (Heat shock protein SSB1) (Hsp70 chaperone Ssb)	YDL229W	SSB1	1	1	1	19536198	Gong (2009)	tandem affinity purification	FALSE
P40150	Ribosome-associated molecular chaperone SSB2 (EC 3.6.4.10) (Heat shock protein SSB2) (Hsp70 chaperone Ssb)	YNL209W	SSB2	1	1	1	19536198	Gong (2009)	tandem affinity purification	FALSE
Q00947	Transcription factor STP1	YDR463W	STP1	1	1	1	19882662	Kato (2010)	pull down	ND
P29055	Transcription initiation factor IIB (General transcription factor TFIIB) (Transcription factor E)	YPR086W	SUA7	1	1	1	37863410	O'Brien (2024)	affinity chromatography technology	FALSE
P00360	Glyceraldehyde-3-phosphate dehydrogenase 1 (GAPDH 1) (EC 1.2.1.12) (Triose-phosphate dehydrogenase 1)	YJL052W	TDH1	1	1	1	11805837	Ho (2002)	anti tag coimmunoprecipitation	FALSE
P38987	Protein TEM1	YML064C	TEM1	1	1	1	34518877	Devault (2021)	affinity chromatography technology	FALSE
Q08224	Hydroxymethylpyrimidine/phosphomethylpyrimidine kinase THI20 (EC 2.7.1.49) (EC 2.7.4.7) (EC 3.5.99.2) (Hydroxymethylpyrimidine kinase) (HMP kinase) (Hydroxymethylpyrimidine phosphate kinase) (HMP-P kinase) (HMP-phosphate kinase) (HMPP kinase)	YOL055C	THI20	1	1	1	11805837	Ho (2002)	anti tag coimmunoprecipitation	FALSE
Q08975	Hydroxymethylpyrimidine/phosphomethylpyrimidine kinase THI21 (EC 2.7.1.49) (EC 2.7.4.7) (Hydroxymethylpyrimidine kinase) (HMP kinase) (Hydroxymethylpyrimidine phosphate kinase) (HMP-P kinase) (HMP-phosphate kinase) (HMPP kinase)	YPL258C	THI21	1	1	1	11805837	Ho (2002)	anti tag coimmunoprecipitation	FALSE
P10081	ATP-dependent RNA helicase eIF4A (EC 3.6.4.13) (Eukaryotic initiation factor 4A) (eIF-4A) (Stimulator factor I 37 kDa component) (Translation initiation factor 1/2) (p37)	YJL138C	TIF2	1	1	1	11805837	Ho (2002)	anti tag coimmunoprecipitation	ND
P10863	Cold shock-induced protein TIR1 (Serine-rich protein 1) (TIP1-related protein 1)	YER011W	TIR1	1	1	1	19915560	Nishimura (2009)	affinity chromatography technology	FALSE
Q12088	Transposon Ty1-LR1 Gag-Pol polyprotein (Gag-Pol-p199) (TY1A-TY1B) (Transposon Ty1 TYA-TYB polyprotein) (p190) [Cleaved into: Capsid protein (CA) (Gag-p45) (p54); Ty1 protease (PR) (EC 3.4.23.-) (Pol-p20) (p23); Integrase (IN) (Pol-p71) (p84) (p90); Reverse transcriptase/ribonuclease H (RT) (RT-RH) (EC 2.7.7.49) (EC 2.7.7.7) (EC 3.1.26.4) (Pol-p63) (p60)]	YLR035C-A	TY1B-LR1	1	1	1	36401307	Barkova (2022)	affinity chromatography technology	ND
P52491	NEDD8-conjugating enzyme UBC12 (EC 2.3.2.34) (RUB1-conjugating enzyme) (Ubiquitin carrier protein 12)	YLR306W	UBC12	1	1	1	19942853	Siergiejuk (2009)	enzymatic study	TRUE
Q05947	F-box protein UCC1 (Ubiquitination of citrate synthase in the glyoxylate cycle protein 1)	YLR224W	UCC1	1	1	1	14747994	Kus (2004)	biochemical	TRUE
P53044	Ubiquitin fusion degradation protein 1 (UB fusion protein 1) (Polymerase-interacting protein 3)	YGR048W	UFD1	1	1	1	37968396	Michaelis (2023)	affinity chromatography technology	TRUE
Q07468	Vacuolar morphogenesis protein 6 (Vacuolar protein sorting-associated protein 39)	YDL077C	VAM6	1	1	1	25026036	Elbaz-Alon (2014)	affinity chromatography technology	FALSE
P16140	V-type proton ATPase subunit B (V-ATPase subunit B) (V-ATPase 57 kDa subunit) (Vacuolar proton pump subunit B)	YBR127C	VMA2	1	1	1	11805837	Ho (2002)	anti tag coimmunoprecipitation	FALSE
P40093	MYG1 protein YER156C	YER156C	YER156C	1	1	1	19882662	Kato (2010)	pull down	FALSE
Q04533	Putative cystathionine gamma-synthase YML082W (EC 2.5.1.48) (O-succinylhomoserine (thiol)-lyase)	YML082W	YML082W	1	1	1	37968396	Michaelis (2023)	affinity chromatography technology	FALSE

## Sheet: NB - Cdc53
Table S3, Tab 4. NanoBiT ratios for proteins classified as Cdc53 interactors.
UniProt ID	Protein description	Ordered locus name	Gene name	NanoBiT ratio	Significance
P14682	Ubiquitin-conjugating enzyme E2-34 kDa (EC 2.3.2.23) (Cell division control protein 34) (E2 ubiquitin-conjugating enzyme 3) (E3 ubiquitin ligase complex SCF subunit CDC34) (Ubiquitin carrier protein) (Ubiquitin-protein ligase)	YDR054C	CDC34	5.37971	3.84624
Q12468	COP9 signalosome complex subunit 5 (EC 3.4.-.-)	YDL216C	RRI1	4.72363	5.02595
P47005	F-box protein DAS1 (DST1-delta 6-azauracil sensitivity protein 1)	YJL149W	DAS1	4.66418	2.71897
Q12347	F-box protein HRT3 (High level expression reduces Ty3 transposition protein 3)	YLR097C	HRT3	4.1824	3.08699
P36113	E3 ubiquitin-protein ligase HEL1 (EC 2.3.2.31) (Histone E3 ligase 1) (RING-type E3 ubiquitin transferase HEL1)	YKR017C	HEL1	4.10251	3.86976
Q04511	Ubiquitin ligase complex F-box protein UFO1	YML088W	UFO1	3.95019	1.73464
Q06682	UBX domain-containing protein 5	YDR330W	UBX5	3.91703	2.11195
P52491	NEDD8-conjugating enzyme UBC12 (EC 2.3.2.34) (RUB1-conjugating enzyme) (Ubiquitin carrier protein 12)	YLR306W	UBC12	3.65918	2.68775
Q12395	Defective in cullin neddylation protein 1	YLR128W	DCN1	3.38629	3.40379
P38308	F-box protein COS111 (Ciclopirox olamine sensitivity protein 111)	YBR203W	COS111	3.25411	3.24484
Q06479	F-box protein YLR352W	YLR352W	YLR352W	3.11168	1.78705
P38297	Mitofusin FZO1 (EC 3.6.5.-) (Transmembrane GTPase FZO1)	YBR179C	FZO1	3.08414	1.52413
Q05947	F-box protein UCC1 (Ubiquitination of citrate synthase in the glyoxylate cycle protein 1)	YLR224W	UCC1	2.91194	2.07571
P33755	Nuclear protein localization protein 4 (HMG-CoA reductase degradation protein 4)	YBR170C	NPL4	2.91072	1.352
P0CX32	Small ribosomal subunit protein eS24B (40S ribosomal protein S24-B) (RP50)	YIL069C	RPS24B	2.81569	1.93026
P07834	Cell division control protein 4 (E3 ubiquitin ligase complex SCF subunit CDC4) (F-box protein CDC4)	YFL009W	CDC4	2.7409	1.81219
P38352	SCF-associated factor 1	YBR280C	SAF1	2.67702	1.91222
P34223	UBX domain-containing protein 1 (Suppressor of high-copy PP1 protein)	YBL058W	SHP1	2.63028	3.71918
Q08273	RING-box protein HRT1 (RING-box protein 1) (E3 ubiquitin-protein ligase complex SCF subunit HRT1) (High level expression reduces Ty3 transposition protein 1) (Regulator of cullins protein 1)	YOL133W	HRT1	2.6109	1.78583
Q03973	High mobility group protein 1 (High spontaneous mutagenesis protein 2)	YDR174W	HMO1	2.57842	2.53612
P24814	SCF E3 ubiquitin ligase complex F-box protein GRR1 (F-box and leucine-rich repeat protein GRR1) (F-box/LRR-repeat protein GRR1)	YJR090C	GRR1	2.55595	2.7924
P53044	Ubiquitin fusion degradation protein 1 (UB fusion protein 1) (Polymerase-interacting protein 3)	YGR048W	UFD1	2.53179	1.80092
P38285	Antagonist of mitotic exit network protein 1 (Chromosome stability protein 13) (Increased copper-sensitivity protein 4)	YBR158W	AMN1	2.44213	1.90188

## Sheet: Lit - Met30
Table S3, Tab 5. Literature-curated interactors of Met30.
UniProt ID	Protein description	Ordered locus name	Gene name	Number of experimental evidences	Number of publications	Number of distinct identification methods	Pubmed ID	Author (year)	Identification method names	NanoBiT ratio result
P52286	Suppressor of kinetochore protein 1 (Centromere DNA-binding protein complex CBF3 subunit D) (E3 ubiquitin ligase complex SCF subunit SKP1)	YDR328C	SKP1	22	20	7	10582239 | 10637232 | 10688190 | 11283612 | 11805837 | 12582129 | 14660673 | 14690591 | 15660125 | 18719252 | 19882662 | 20581845 | 21172660 | 22817900 | 23000173 | 24648496 | 32817489 | 37968396 | 9499404 | 9716410	Willems (1999) | Rouillon (2000) | Uetz (2000) | Seol (2001) | Ho (2002) | Dixon (2003) | Brunson (2004) | Hazbun (2003) | Barbey (2005) | Yu (2008) | Kato (2010) | Aghajan (2010) | Ouni (2010) | Beltrao (2012) | Yen (2012) | Sadhu (2014) | Lauinger (2020) | Michaelis (2023) | Patton (1998) | Kaiser (1998)	affinity chromatography technology | anti tag coimmunoprecipitation | two hybrid | pull down | two hybrid array | biochemical | protein complementation assay	ND
Q12018	Cell division control protein 53 (Cullin-A) (E3 ubiquitin ligase complex SCF subunit CDC53)	YDL132W	CDC53	11	10	7	10582239 | 11805837 | 14690591 | 19882662 | 23267104 | 24648496 | 26656496 | 37968396 | 9499404 | 9716410	Willems (1999) | Ho (2002) | Hazbun (2003) | Kato (2010) | Meier (2012) | Sadhu (2014) | Mathur (2015) | Michaelis (2023) | Patton (1998) | Kaiser (1998)	affinity chromatography technology | anti tag coimmunoprecipitation | two hybrid array | pull down | miniaturized immunoprecipitation | biochemical | two hybrid	ND
P32389	Transcriptional activator of sulfur metabolism MET4 (Methionine-requiring protein 4)	YNL103W	MET4	11	10	5	10637232 | 10975521 | 11805837 | 14690591 | 15660125 | 15883825 | 21172660 | 23000173 | 24389104 | 8524217	Rouillon (2000) | Kaiser (2000) | Ho (2002) | Hazbun (2003) | Barbey (2005) | Brunson (2005) | Ouni (2010) | Yen (2012) | Mark (2014) | Thomas (1995)	anti tag coimmunoprecipitation | two hybrid | affinity chromatography technology | two hybrid array | pull down	TRUE
Q08273	RING-box protein HRT1 (RING-box protein 1) (E3 ubiquitin-protein ligase complex SCF subunit HRT1) (High level expression reduces Ty3 transposition protein 1) (Regulator of cullins protein 1)	YOL133W	HRT1	3	3	3	11805837 | 19882662 | 24648496	Ho (2002) | Kato (2010) | Sadhu (2014)	anti tag coimmunoprecipitation | pull down | affinity chromatography technology	FALSE
P25694	Cell division control protein 48 (EC 3.6.4.6) (Cell division cycle protein 48) (Transitional endoplasmic reticulum ATPase homolog)	YDL126C	CDC48	3	3	2	11805837 | 23000173 | 32817489	Ho (2002) | Yen (2012) | Lauinger (2020)	anti tag coimmunoprecipitation | affinity chromatography technology	FALSE
P0CG63	Polyubiquitin [Cleaved into: Ubiquitin]	YLL039C	UBI4	3	3	2	11805837 | 21070969 | 24648496	Ho (2002) | Pashkova (2010) | Sadhu (2014)	affinity chromatography technology | biochemical	FALSE
P14682	Ubiquitin-conjugating enzyme E2-34 kDa (EC 2.3.2.23) (Cell division control protein 34) (E2 ubiquitin-conjugating enzyme 3) (E3 ubiquitin ligase complex SCF subunit CDC34) (Ubiquitin carrier protein) (Ubiquitin-protein ligase)	YDR054C	CDC34	3	3	1	16554755 | 37968396 | 9716410	Krogan (2006) | Michaelis (2023) | Kaiser (1998)	affinity chromatography technology	ND
P38346	Probable target of rapamycin complex 2 subunit BIT2 (TORC2 subunit BIT2) (Binding partner of TOR2 protein 2)	YBR270C	BIT2	2	2	2	10688190 | 14690591	Uetz (2000) | Hazbun (2003)	two hybrid | two hybrid array	FALSE
P47041	Target of rapamycin complex 2 subunit BIT61 (TORC2 subunit BIT61) (61 kDa binding partner of TOR2 protein)	YJL058C	BIT61	2	2	2	10688190 | 14690591	Uetz (2000) | Hazbun (2003)	two hybrid | two hybrid array	FALSE
P53854	Pre-mRNA-splicing factor CWC25 (Complexed with CEF1 protein 25)	YNL245C	CWC25	2	2	2	10688190 | 14690591	Uetz (2000) | Hazbun (2003)	two hybrid | two hybrid array	FALSE
P39998	Enhancer of mRNA-decapping protein 3	YEL015W	EDC3	2	2	2	10688190 | 14690591	Uetz (2000) | Hazbun (2003)	two hybrid | two hybrid array	FALSE
P32906	Endoplasmic reticulum mannosyl-oligosaccharide 1,2-alpha-mannosidase (EC 3.2.1.113) (ER alpha-1,2-mannosidase) (Man(9)-alpha-mannosidase)	YJR131W	MNS1	2	2	2	10688190 | 14690591	Uetz (2000) | Hazbun (2003)	two hybrid | two hybrid array	FALSE
P22276	DNA-directed RNA polymerase III subunit RPC2 (RNA polymerase III subunit C2) (EC 2.7.7.6) (C128) (DNA-directed RNA polymerase III 130 kDa polypeptide)	YOR207C	RET1	2	2	2	10688190 | 14690591	Uetz (2000) | Hazbun (2003)	two hybrid | two hybrid array	ND
Q12020	Protein SRL2 (Suppressor of RAD53 null lethality protein 2)	YLR082C	SRL2	2	2	2	10688190 | 14690591	Uetz (2000) | Hazbun (2003)	two hybrid | two hybrid array	FALSE
P40150	Ribosome-associated molecular chaperone SSB2 (EC 3.6.4.10) (Heat shock protein SSB2) (Hsp70 chaperone Ssb)	YNL209W	SSB2	2	2	2	19536198 | 23332755	Gong (2009) | Willmund (2013)	tandem affinity purification | biochemical	FALSE
P38277	Uncharacterized protein YBR138C	YBR138C	YBR138C	2	2	2	10688190 | 14690591	Uetz (2000) | Hazbun (2003)	two hybrid | two hybrid array	FALSE
Q04533	Putative cystathionine gamma-synthase YML082W (EC 2.5.1.48) (O-succinylhomoserine (thiol)-lyase)	YML082W	YML082W	2	2	2	18719252 | 37968396	Yu (2008) | Michaelis (2023)	two hybrid | affinity chromatography technology	TRUE
Q12324	Calcium channel YVC1 (TRP homolog) (Yeast vacuolar conductance protein 1)	YOR087W	YVC1	2	2	2	10688190 | 14690591	Uetz (2000) | Hazbun (2003)	two hybrid | two hybrid array	FALSE
P52893	Probable alanine aminotransferase, mitochondrial (EC 2.6.1.2) (Glutamate pyruvate transaminase) (GPT) (Glutamic--alanine transaminase) (Glutamic--pyruvic transaminase)	YLR089C	ALT1	1	1	1	37968396	Michaelis (2023)	affinity chromatography technology	FALSE
P19211	Eukaryotic translation initiation factor 5A-2 (eIF-5A-2) (Anaerobically induced protein 1) (Hypusine-containing protein HP1) (eIF-4D)	YJR047C	ANB1	1	1	1	37968396	Michaelis (2023)	affinity chromatography technology	FALSE
P53933	Phosphatidate phosphatase APP1 (PAP) (EC 3.1.3.4) (Actin patch protein 1)	YNL094W	APP1	1	1	1	14690591	Hazbun (2003)	two hybrid array	FALSE
P05085	Arginine metabolism regulation protein II (Arginine-requiring protein 81)	YML099C	ARG81	1	1	1	14690591	Hazbun (2003)	two hybrid array	FALSE
P38316	Ubiquitin-like protein ATG12 (Autophagy-related protein 12)	YBR217W	ATG12	1	1	1	14690591	Hazbun (2003)	two hybrid array	FALSE
Q12142	Autophagy-related protein 9 (Cytoplasm to vacuole targeting protein 7)	YDL149W	ATG9	1	1	1	33443148	Feng (2021)	protein complementation assay	FALSE
P40450	BNI1-related protein 1	YIL159W	BNR1	1	1	1	14690591	Hazbun (2003)	two hybrid array	FALSE
Q08280	Bypass of stop codon protein 6	YOL137W	BSC6	1	1	1	14690591	Hazbun (2003)	two hybrid array	FALSE
P16522	Anaphase-promoting complex subunit CDC23 (Cell division control protein 23)	YHR166C	CDC23	1	1	1	14690591	Hazbun (2003)	two hybrid array	FALSE
P07834	Cell division control protein 4 (E3 ubiquitin ligase complex SCF subunit CDC4) (F-box protein CDC4)	YFL009W	CDC4	1	1	1	32032354	Au (2020)	affinity chromatography technology	FALSE
Q08032	Cell division control protein 45	YLR103C	CDC45	1	1	1	15870262	Su (2005)	imaging techniques	FALSE
P36012	Histone H3-like centromeric protein CSE4 (CENP-A homolog) (CENPA homolog) (Chromosome segregation protein 4)	YKL049C	CSE4	1	1	1	32032354	Au (2020)	affinity chromatography technology	FALSE
P24783	ATP-dependent RNA helicase DBP2 (EC 3.6.4.13) (DEAD box protein 2) (p68-like protein)	YNL112W	DBP2	1	1	1	14690591	Hazbun (2003)	two hybrid array	FALSE
P35732	RNA polymerase II degradation factor 1 (RRM3-interacting protein 1)	YKL054C	DEF1	1	1	1	37968396	Michaelis (2023)	affinity chromatography technology	FALSE
P40487	2-(3-amino-3-carboxypropyl)histidine synthase subunit 1 (EC 2.5.1.108) (Diphthamide biosynthesis protein 1) (Diphtheria toxin resistance protein 1) (S-adenosyl-L-methionine:L-histidine 3-amino-3-carboxypropyltransferase 1)	YIL103W	DPH1	1	1	1	14690591	Hazbun (2003)	two hybrid array	FALSE
Q05785	Epsin-2	YLR206W	ENT2	1	1	1	14690591	Hazbun (2003)	two hybrid array	FALSE
P38604	Lanosterol synthase ERG7 (EC 5.4.99.7) (2,3-epoxysqualene--lanosterol cyclase ERG7) (Ergosterol biosynthetic protein 7) (Oxidosqualene--lanosterol cyclase ERG7) (OSC)	YHR072W	ERG7	1	1	1	14690591	Hazbun (2003)	two hybrid array	FALSE
Q08913	Fluoride export protein 1	YOR390W	FEX1	1	1	1	14690591	Hazbun (2003)	two hybrid array	FALSE
P39712	Flocculation protein FLO9 (Flocculin-9)	YAL063C	FLO9	1	1	1	14690591	Hazbun (2003)	two hybrid array	FALSE
P32805	Zinc finger protein FZF1 (Sulfite resistance protein 1)	YGL254W	FZF1	1	1	1	14690591	Hazbun (2003)	two hybrid array	FALSE
P53900	Prefoldin subunit 4 (Genes involved in microtubule biogenesis protein 3) (Gim complex subunit 3) (GimC subunit 3)	YNL153C	GIM3	1	1	1	19536198	Gong (2009)	tandem affinity purification	ND
P08539	Guanine nucleotide-binding protein alpha-1 subunit (GP1-alpha)	YHR005C	GPA1	1	1	1	15687504	Sharan (2005)	two hybrid	ND
P00950	Phosphoglycerate mutase 1 (PGAM 1) (EC 5.4.2.11) (BPG-dependent PGAM 1) (MPGM 1) (Phosphoglyceromutase 1)	YKL152C	GPM1	1	1	1	11805837	Ho (2002)	anti tag coimmunoprecipitation	FALSE
P40956	Protein GTS1 (Protein LSR1)	YGL181W	GTS1	1	1	1	37968396	Michaelis (2023)	affinity chromatography technology	FALSE
P09932	Homothallic switching endonuclease (Ho endonuclease)	YDL227C	HO	1	1	1	24389104	Mark (2014)	affinity chromatography technology	FALSE
Q05080	Cytokinesis protein 2 (Homolog of CDC15 protein 1)	YMR032W	HOF1	1	1	1	14690591	Hazbun (2003)	two hybrid array	FALSE
P15992	Heat shock protein 26 (26 kDa heat shock protein)	YBR072W	HSP26	1	1	1	11805837	Ho (2002)	anti tag coimmunoprecipitation	FALSE
P02829	ATP-dependent molecular chaperone HSP82 (82 kDa heat shock protein) (Heat shock protein Hsp90 heat-inducible isoform)	YPL240C	HSP82	1	1	1	11805837	Ho (2002)	anti tag coimmunoprecipitation	FALSE
P04806	Hexokinase-1 (EC 2.7.1.1) (Hexokinase PI) (Hexokinase-A)	YFR053C	HXK1	1	1	1	11805837	Ho (2002)	anti tag coimmunoprecipitation	FALSE
P23301	Eukaryotic translation initiation factor 5A-1 (eIF-5A-1) (Hypusine-containing protein HP2) (eIF-4D)	YEL034W	HYP2	1	1	1	37968396	Michaelis (2023)	affinity chromatography technology	ND
P25605	Acetolactate synthase small subunit, mitochondrial (Acetohydroxy-acid synthase small subunit) (AHAS) (ALS)	YCL009C	ILV6	1	1	1	37968396	Michaelis (2023)	affinity chromatography technology	ND
P53115	Chromatin-remodeling ATPase INO80 (EC 3.6.4.-) (Inositol-requiring protein 80)	YGL150C	INO80	1	1	1	14690591	Hazbun (2003)	two hybrid array	FALSE
P22209	Serine/threonine-protein kinase KIN3 (EC 2.7.11.1)	YAR018C	KIN3	1	1	1	14690591	Hazbun (2003)	two hybrid array	FALSE
Q07799	ELMO family protein LMO1	YLL007C	LMO1	1	1	1	14690591	Hazbun (2003)	two hybrid array	FALSE
P25579	Laminarase-resistance protein LRE1	YCL051W	LRE1	1	1	1	37968396	Michaelis (2023)	affinity chromatography technology	FALSE
P40070	U6 snRNA-associated Sm-like protein LSm4 (Like-SM protein 4)	YER112W	LSM4	1	1	1	37968396	Michaelis (2023)	affinity chromatography technology	FALSE
P07866	Guanine nucleotide exchange factor LTE1 (Low temperature essential protein 1)	YAL024C	LTE1	1	1	1	14690591	Hazbun (2003)	two hybrid array	FALSE
P20484	Protein MAK11 (Maintenance of killer protein 11)	YKL021C	MAK11	1	1	1	14690591	Hazbun (2003)	two hybrid array	FALSE
P32354	Minichromosome maintenance protein 10 (Protein DNA43)	YIL150C	MCM10	1	1	1	14690591	Hazbun (2003)	two hybrid array	FALSE
P30665	DNA replication licensing factor MCM4 (EC 3.6.4.12) (Cell division control protein 54)	YPR019W	MCM4	1	1	1	15870262	Su (2005)	imaging techniques	FALSE
P38132	DNA replication licensing factor MCM7 (EC 3.6.4.12) (Cell division control protein 47) (Minichromosome maintenance protein 7)	YBR202W	MCM7	1	1	1	15870262	Su (2005)	imaging techniques	FALSE
P39692	Sulfite reductase [NADPH] flavoprotein component (EC 1.8.1.2)	YFR030W	MET10	1	1	1	37968396	Michaelis (2023)	affinity chromatography technology	FALSE
Q02196	Adenylyl-sulfate kinase (EC 2.7.1.25) (ATP adenosine-5'-phosphosulfate 3'-phosphotransferase) (Adenosine-5'-phosphosulfate kinase) (APS kinase)	YKL001C	MET14	1	1	1	37968396	Michaelis (2023)	affinity chromatography technology	FALSE
P08536	Sulfate adenylyltransferase (EC 2.7.7.4) (ATP-sulfurylase) (Methionine-requiring protein 3) (Sulfate adenylate transferase) (SAT)	YJR010W	MET3	1	1	1	37968396	Michaelis (2023)	affinity chromatography technology	FALSE
P39014	F-box protein MET30 (E3 ubiquitin ligase complex SCF(Met30) subunit MET30) (Methionine-requiring protein 30)	YIL046W	MET30	1	1	1	14660673	Brunson (2004)	pull down	TRUE
Q03081	Transcriptional regulator MET31 (Methionine-requiring protein 31)	YPL038W	MET31	1	1	1	11805837	Ho (2002)	anti tag coimmunoprecipitation	TRUE
Q12041	Transcriptional regulator MET32 (Methionine-requiring protein 32)	YDR253C	MET32	1	1	1	21172660	Ouni (2010)	affinity chromatography technology	FALSE
P47169	Sulfite reductase [NADPH] subunit beta (EC 1.8.1.2) (Extracellular mutant protein 17)	YJR137C	MET5	1	1	1	37968396	Michaelis (2023)	affinity chromatography technology	FALSE
P05694	5-methyltetrahydropteroyltriglutamate--homocysteine methyltransferase (EC 2.1.1.14) (Cobalamin-independent methionine synthase) (Delta-P8 protein) (Methionine synthase, vitamin-B12 independent isozyme)	YER091C	MET6	1	1	1	37968396	Michaelis (2023)	affinity chromatography technology	FALSE
P40364	Mitochondrial peculiar membrane protein 1	YJL066C	MPM1	1	1	1	11805837	Ho (2002)	anti tag coimmunoprecipitation	FALSE
P53919	H/ACA ribonucleoprotein complex non-core subunit NAF1 (Nuclear assembly factor 1)	YNL124W	NAF1	1	1	1	14690591	Hazbun (2003)	two hybrid array	FALSE
P33420	Protein NIP100 (Protein NIP80)	YPL174C	NIP100	1	1	1	14690591	Hazbun (2003)	two hybrid array	ND
P40354	Protein N-terminal amidase (NT-amidase) (EC 3.5.1.-)	YJR062C	NTA1	1	1	1	14690591	Hazbun (2003)	two hybrid array	FALSE
P39720	Oleate-activated transcription factor 1	YAL051W	OAF1	1	1	1	14690591	Hazbun (2003)	two hybrid array	FALSE
P32521	Actin cytoskeleton-regulatory complex protein PAN1 (Mitochondrial distribution of proteins protein 3)	YIR006C	PAN1	1	1	1	14690591	Hazbun (2003)	two hybrid array	FALSE
P38855	Peroxisomal membrane protein PEX18 (Peroxin-18)	YHR160C	PEX18	1	1	1	14690591	Hazbun (2003)	two hybrid array	FALSE
P25584	Peroxisomal membrane protein PEX34 (Peroxin-34)	YCL056C	PEX34	1	1	1	14690591	Hazbun (2003)	two hybrid array	FALSE
P12709	Glucose-6-phosphate isomerase (GPI) (EC 5.3.1.9) (Phosphoglucose isomerase) (PGI) (Phosphohexose isomerase) (PHI)	YBR196C	PGI1	1	1	1	11805837	Ho (2002)	anti tag coimmunoprecipitation	FALSE
Q06216	Serine/threonine-protein phosphatase 1 regulatory subunit PIG1	YLR273C	PIG1	1	1	1	14690591	Hazbun (2003)	two hybrid array	FALSE
P13382	DNA polymerase alpha catalytic subunit A (EC 2.7.7.7) (DNA polymerase I subunit A) (DNA polymerase alpha:primase complex p180 subunit) (DNA polymerase-primase complex p180 subunit) (Pol alpha-primase complex p180 subunit)	YNL102W	POL1	1	1	1	14690591	Hazbun (2003)	two hybrid array	FALSE
P35182	Protein phosphatase 2C homolog 1 (PP2C-1) (EC 3.1.3.16)	YDL006W	PTC1	1	1	1	14690591	Hazbun (2003)	two hybrid array	FALSE
P36002	Serine/threonine-protein kinase PTK1/STK1 (EC 2.7.11.1)	YKL198C	PTK1	1	1	1	14690591	Hazbun (2003)	two hybrid array	FALSE
P53335	Protein PXR1 (G-patch nucleolar protein) (PinX1-related protein 1)	YGR280C	PXR1	1	1	1	14690591	Hazbun (2003)	two hybrid array	ND
Q12305	Thiosulfate:glutathione sulfurtransferase (TST) (EC 2.8.1.-) (Rhodanese-like protein 1)	YOR285W	RDL1	1	1	1	14690591	Hazbun (2003)	two hybrid array	FALSE
P35997	Small ribosomal subunit protein eS27A (40S ribosomal protein S27-A) (RP61) (YS20)	YKL156W	RPS27A	1	1	1	14690591	Hazbun (2003)	two hybrid array	FALSE
Q03919	NEDD8-like protein RUB1 (Related to ubiquitin protein 1) (Ubiquitin-like protein RUB1)	YDR139C	RUB1	1	1	1	11805837	Ho (2002)	anti tag coimmunoprecipitation	FALSE
P10659	S-adenosylmethionine synthase 1 (AdoMet synthase 1) (EC 2.5.1.6) (Methionine adenosyltransferase 1) (MAT 1)	YLR180W	SAM1	1	1	1	11805837	Ho (2002)	anti tag coimmunoprecipitation	FALSE
P40505	Transcriptional regulatory protein SDS3 (Suppressor of defective silencing protein 3)	YIL084C	SDS3	1	1	1	14690591	Hazbun (2003)	two hybrid array	FALSE
P38164	SEH-associated protein 4	YBL104C	SEA4	1	1	1	14690591	Hazbun (2003)	two hybrid array	FALSE
P18759	Vesicular-fusion protein SEC18	YBR080C	SEC18	1	1	1	18719252	Yu (2008)	two hybrid	FALSE
P15303	Protein transport protein SEC23	YPR181C	SEC23	1	1	1	37968396	Michaelis (2023)	affinity chromatography technology	ND
P40482	Protein transport protein SEC24 (Abnormal nuclear morphology 1)	YIL109C	SEC24	1	1	1	37968396	Michaelis (2023)	affinity chromatography technology	FALSE
Q08446	Protein SGT1 (Suppressor of G2 allele of SKP1)	YOR057W	SGT1	1	1	1	14690591	Hazbun (2003)	two hybrid array	TRUE
P34223	UBX domain-containing protein 1 (Suppressor of high-copy PP1 protein)	YBL058W	SHP1	1	1	1	32817489	Lauinger (2020)	affinity chromatography technology	FALSE
P25294	Protein SIS1	YNL007C	SIS1	1	1	1	11805837	Ho (2002)	anti tag coimmunoprecipitation	FALSE
P32828	E3 ubiquitin-protein ligase complex SLX5-SLX8 subunit SLX5 (EC 2.3.2.27) (Hexose metabolism-related protein HEX3) (RING-type E3 ubiquitin transferase SLX5) (Synthetic lethal of unknown function protein 5)	YDL013W	SLX5	1	1	1	14690591	Hazbun (2003)	two hybrid array	ND
P18480	SWI/SNF chromatin-remodeling complex subunit SNF5 (SWI/SNF complex subunit SNF5) (Transcription factor TYE4) (Transcription regulatory protein SNF5)	YBR289W	SNF5	1	1	1	14690591	Hazbun (2003)	two hybrid array	FALSE
P33757	Sporulation protein 23	YBR250W	SPO23	1	1	1	14690591	Hazbun (2003)	two hybrid array	FALSE
P10591	Heat shock protein SSA1 (Heat shock protein YG100)	YAL005C	SSA1	1	1	1	19536198	Gong (2009)	tandem affinity purification	ND
P11484	Ribosome-associated molecular chaperone SSB1 (EC 3.6.4.10) (Cold-inducible protein YG101) (Heat shock protein SSB1) (Hsp70 chaperone Ssb)	YDL229W	SSB1	1	1	1	19536198	Gong (2009)	tandem affinity purification	FALSE
P0CS90	Import motor subunit, mitochondrial (EC 3.6.4.10) (Endonuclease SceI 75 kDa subunit) (Endo.SceI 75 kDa subunit) (mtHSP70)	YJR045C	SSC1	1	1	1	11805837	Ho (2002)	anti tag coimmunoprecipitation	ND
P47164	Cystathionine gamma-synthase (EC 2.5.1.48) (O-succinylhomoserine (thiol)-lyase) (Sulfur transfer protein 2)	YJR130C	STR2	1	1	1	18719252	Yu (2008)	two hybrid	TRUE
P29055	Transcription initiation factor IIB (General transcription factor TFIIB) (Transcription factor E)	YPR086W	SUA7	1	1	1	37863410	O'Brien (2024)	affinity chromatography technology	FALSE
P00724	Invertase 2 (EC 3.2.1.26) (Beta-fructofuranosidase 2) (Saccharase)	YIL162W	SUC2	1	1	1	14690591	Hazbun (2003)	two hybrid array	FALSE
P32944	Mitosis inhibitor protein kinase SWE1 (EC 2.7.11.1) (Wee1 homolog)	YJL187C	SWE1	1	1	1	9716410	Kaiser (1998)	affinity chromatography technology	FALSE
P38085	Valine/tyrosine/tryptophan amino-acid permease 1 (Tyrosine and tryptophan amino acid transporter 1)	YBR069C	TAT1	1	1	1	14690591	Hazbun (2003)	two hybrid array	FALSE
P02994	Elongation factor 1-alpha (EF-1-alpha) (Eukaryotic elongation factor 1A) (eEF1A) (Translation elongation factor 1A)	YBR118W	TEF2	1	1	1	11805837	Ho (2002)	anti tag coimmunoprecipitation	ND
P36008	Elongation factor 1-gamma 2 (EF-1-gamma 2) (Eukaryotic elongation factor 1Bgamma 2) (eEF1Bgamma 2) (Translation elongation factor 1B gamma 2)	YKL081W	TEF4	1	1	1	11805837	Ho (2002)	anti tag coimmunoprecipitation	FALSE
P32367	Transcription factor tau 95 kDa subunit (TFIIIC 95 kDa subunit) (Transcription factor C subunit 1)	YBR123C	TFC1	1	1	1	14690591	Hazbun (2003)	two hybrid array	FALSE
P02557	Tubulin beta chain (Beta-tubulin)	YFL037W	TUB2	1	1	1	11805837	Ho (2002)	anti tag coimmunoprecipitation	TRUE
P16649	General transcriptional corepressor TUP1 (Flocculation suppressor protein) (Glucose repression regulatory protein TUP1) (Repressor AER2)	YCR084C	TUP1	1	1	1	14690591	Hazbun (2003)	two hybrid array	FALSE
P38820	Adenylyltransferase and sulfurtransferase UBA4 (Needs CLA4 to survive protein 3) (Ubiquitin-like protein activator 4) [Includes: Adenylyltransferase UBA4 (EC 2.7.7.-); Sulfurtransferase UBA4 (EC 2.8.1.-)]	YHR111W	UBA4	1	1	1	14690591	Hazbun (2003)	two hybrid array	ND
Q02159	Ubiquitin-conjugating enzyme E2 7 (EC 2.3.2.23) (E2 ubiquitin-conjugating enzyme 7) (Ubiquitin carrier protein) (Ubiquitin-conjugating enzyme E2-18 kDa) (Ubiquitin-protein ligase)	YMR022W	UBC7	1	1	1	14690591	Hazbun (2003)	two hybrid array	FALSE
P36135	Probable secreted beta-glucosidase UTH1 (EC 3.2.1.-) (Youth protein 1)	YKR042W	UTH1	1	1	1	37968396	Michaelis (2023)	affinity chromatography technology	FALSE
P16140	V-type proton ATPase subunit B (V-ATPase subunit B) (V-ATPase 57 kDa subunit) (Vacuolar proton pump subunit B)	YBR127C	VMA2	1	1	1	11805837	Ho (2002)	anti tag coimmunoprecipitation	FALSE
Q06385	Vacuolar protein sorting-associated protein 74	YDR372C	VPS74	1	1	1	14690591	Hazbun (2003)	two hybrid array	FALSE
Q07655	Protein WHI4	YDL224C	WHI4	1	1	1	37968396	Michaelis (2023)	affinity chromatography technology	FALSE
P38150	Inactive deaminase YBR284W	YBR284W	YBR284W	1	1	1	14690591	Hazbun (2003)	two hybrid array	FALSE
P25491	Mitochondrial protein import protein MAS5 (Yeast dnaJ protein 1)	YNL064C	YDJ1	1	1	1	11805837	Ho (2002)	anti tag coimmunoprecipitation	ND
Q07738	Uncharacterized protein YDL241W	YDL241W	YDL241W	1	1	1	14690591	Hazbun (2003)	two hybrid array	FALSE
Q04597	Uncharacterized protein YDR114C	YDR114C	YDR114C	1	1	1	14690591	Hazbun (2003)	two hybrid array	FALSE
P39529	Putative transcriptional regulatory protein YJL206C	YJL206C	YJL206C	1	1	1	14690591	Hazbun (2003)	two hybrid array	FALSE
P40892	Putative acetyltransferase YJL218W (EC 2.3.1.-)	YJL218W	YJL218W	1	1	1	14690591	Hazbun (2003)	two hybrid array	FALSE
Q08206	Uncharacterized protein YOL036W	YOL036W	YOL036W	1	1	1	14690591	Hazbun (2003)	two hybrid array	FALSE

## Sheet: NB - Met30
Table S3, Tab 6. NanoBiT ratios for proteins classified as Met30 interactors.
UniProt ID	Protein description	Ordered locus name	Gene name	NanoBiT ratio	Significance
Q04533	Putative cystathionine gamma-synthase YML082W (EC 2.5.1.48) (O-succinylhomoserine (thiol)-lyase)	YML082W	YML082W	6.39639	2.49175
P47164	Cystathionine gamma-synthase (EC 2.5.1.48) (O-succinylhomoserine (thiol)-lyase) (Sulfur transfer protein 2)	YJR130C	STR2	4.77697	2.39506
P41338	Acetyl-CoA acetyltransferase (EC 2.3.1.9) (Acetoacetyl-CoA thiolase) (Ergosterol biosynthesis protein 10)	YPL028W	ERG10	3.6424	3.5848
Q08446	Protein SGT1 (Suppressor of G2 allele of SKP1)	YOR057W	SGT1	3.48854	2.21365
Q03081	Transcriptional regulator MET31 (Methionine-requiring protein 31)	YPL038W	MET31	3.29759	3.72765
P40573	Transcriptional activator of sulfur metabolism MET28 (Methionine-requiring protein 28)	YIR017C	MET28	3.28012	1.94926
P32389	Transcriptional activator of sulfur metabolism MET4 (Methionine-requiring protein 4)	YNL103W	MET4	3.04653	1.1282

## Sheet: Lit - Irc20
Table S3, Tab 7. Literature-curated interactors of Irc20.
UniProt ID	Protein description	Ordered locus name	Gene name	Number of experimental evidences	Number of publications	Number of distinct identification methods	Pubmed ID	Author (year)	Identification method names	NanoBiT ratio result
P02309	Histone H4	YBR009C	HHF1	3	3	2	11805837 | 22199229 | 24155900	Ho (2002) | Gilmore (2011) | Richardson (2013)	anti tag coimmunoprecipitation | affinity chromatography technology	ND
P25491	Mitochondrial protein import protein MAS5 (Yeast dnaJ protein 1)	YNL064C	YDJ1	2	2	2	19536198 | 24155900	Gong (2009) | Richardson (2013)	tandem affinity purification | affinity chromatography technology	ND
P02309	Histone H4	YNL030W	HHF2	2	2	1	37968396 | 22199229	Michaelis (2023) | Gilmore (2011)	affinity chromatography technology	ND
P60010	Actin (EC 3.6.4.-)	YFL039C	ACT1	1	1	1	11805837	Ho (2002)	anti tag coimmunoprecipitation	ND
P47143	Adenosine kinase (EC 2.7.1.20)	YJR105W	ADO1	1	1	1	24155900	Richardson (2013)	affinity chromatography technology	FALSE
P40047	Aldehyde dehydrogenase 5, mitochondrial (EC 1.2.1.-) (EC 1.2.1.4)	YER073W	ALD5	1	1	1	24155900	Richardson (2013)	affinity chromatography technology	FALSE
P53940	J domain-containing protein APJ1	YNL077W	APJ1	1	1	1	19536198	Gong (2009)	tandem affinity purification	FALSE
P46672	tRNA-aminoacylation cofactor ARC1 (Acyl-RNA-complex protein 1) (GU4 nucleic-binding protein 1) (G4p1 protein) (P42) (tRNA-interacting factor ARC1)	YGL105W	ARC1	1	1	1	16554755	Krogan (2006)	affinity chromatography technology	ND
Q05933	Actin-related protein 2/3 complex subunit 3 (Arp2/3 complex 21 kDa subunit) (p21-ARC)	YLR370C	ARC18	1	1	1	24155900	Richardson (2013)	affinity chromatography technology	FALSE
P19146	ADP-ribosylation factor 2	YDL137W	ARF2	1	1	1	24155900	Richardson (2013)	affinity chromatography technology	FALSE
P05150	Ornithine carbamoyltransferase (EC 2.1.3.3) (Ornithine transcarbamylase) (OTCase)	YJL088W	ARG3	1	1	1	11805837	Ho (2002)	anti tag coimmunoprecipitation	FALSE
P08566	Pentafunctional AROM polypeptide [Includes: 3-dehydroquinate synthase (DHQS) (EC 4.2.3.4); 3-phosphoshikimate 1-carboxyvinyltransferase (EC 2.5.1.19) (5-enolpyruvylshikimate-3-phosphate synthase) (EPSP synthase) (EPSPS); Shikimate kinase (SK) (EC 2.7.1.71); 3-dehydroquinate dehydratase (3-dehydroquinase) (EC 4.2.1.10); Shikimate dehydrogenase (EC 1.1.1.25)]	YDR127W	ARO1	1	1	1	24155900	Richardson (2013)	affinity chromatography technology	FALSE
P00830	ATP synthase subunit beta, mitochondrial (EC 7.1.2.2)	YJR121W	ATP2	1	1	1	24155900	Richardson (2013)	affinity chromatography technology	FALSE
P25694	Cell division control protein 48 (EC 3.6.4.6) (Cell division cycle protein 48) (Transitional endoplasmic reticulum ATPase homolog)	YDL126C	CDC48	1	1	1	24155900	Richardson (2013)	affinity chromatography technology	FALSE
P40917	AP-1-like transcription factor YAP4 (Chromosome instability protein 5) (Transcription activator CIN5)	YOR028C	CIN5	1	1	1	11805837	Ho (2002)	anti tag coimmunoprecipitation	FALSE
P53865	Chaotic nuclear migration protein 67	YNL225C	CNM67	1	1	1	37968396	Michaelis (2023)	affinity chromatography technology	FALSE
P39976	D-2-hydroxyglutarate--pyruvate transhydrogenase DLD3 (D-2HG--pyruvate transhydrogenase DLD3) (EC 1.1.99.40) ((R)-2-hydroxyglutarate--pyruvate transhydrogenase) (D-lactate dehydrogenase [cytochrome] 3) (EC 1.1.2.4) (D-lactate ferricytochrome C oxidoreductase) (D-LCR)	YEL071W	DLD3	1	1	1	24155900	Richardson (2013)	affinity chromatography technology	FALSE
P04802	Aspartate--tRNA ligase, cytoplasmic (EC 6.1.1.12) (Aspartyl-tRNA synthetase) (AspRS)	YLL018C	DPS1	1	1	1	24155900	Richardson (2013)	affinity chromatography technology	FALSE
P40077	Protein DSE1 (Daughter-specific expression protein 1)	YER124C	DSE1	1	1	1	37968396	Michaelis (2023)	affinity chromatography technology	FALSE
P36041	Protein EAP1 (eIF4E-associated protein 1)	YKL204W	EAP1	1	1	1	24155900	Richardson (2013)	affinity chromatography technology	FALSE
P00924	Enolase 1 (EC 4.2.1.11) (2-phospho-D-glycerate hydro-lyase 1) (2-phosphoglycerate dehydratase 1)	YGR254W	ENO1	1	1	1	24155900	Richardson (2013)	affinity chromatography technology	FALSE
Q08649	Histone acetyltransferase ESA1 (EC 2.3.1.48) (Protein 2-hydroxyisobutyryltransferase ESA1) (EC 2.3.1.-) (Protein acetyltransferase ESA1) (EC 2.3.1.-) (Protein crotonyltransferase ESA1) (EC 2.3.1.-)	YOR244W	ESA1	1	1	1	37968396	Michaelis (2023)	affinity chromatography technology	FALSE
P19658	Exocyst complex component EXO70 (Exocyst complex protein of 70 kDa)	YJL085W	EXO70	1	1	1	11805837	Ho (2002)	anti tag coimmunoprecipitation	FALSE
P32481	Eukaryotic translation initiation factor 2 subunit gamma (eIF2-gamma) (EC 3.6.5.3)	YER025W	GCD11	1	1	1	24155900	Richardson (2013)	affinity chromatography technology	FALSE
P32835	GTP-binding nuclear protein GSP1/CNR1 (Chromosome stability protein 17) (GTPase Ran homolog) (Genetic suppressor of PRP20-1)	YLR293C	GSP1	1	1	1	34646016	Perica (2021)	affinity chromatography technology	ND
P33734	Imidazole glycerol phosphate synthase hisHF (IGP synthase) (IGPS) (ImGP synthase) (EC 4.3.2.10) [Includes: Glutaminase (EC 3.5.1.2); Cyclase]	YBR248C	HIS7	1	1	1	37968396	Michaelis (2023)	affinity chromatography technology	ND
P13663	Aspartate-semialdehyde dehydrogenase (ASA dehydrogenase) (ASADH) (EC 1.2.1.11) (Aspartate-beta-semialdehyde dehydrogenase)	YDR158W	HOM2	1	1	1	24155900	Richardson (2013)	affinity chromatography technology	FALSE
P15108	ATP-dependent molecular chaperone HSC82 (82 kDa heat shock cognate protein) (Heat shock protein Hsp90 constitutive isoform)	YMR186W	HSC82	1	1	1	24155900	Richardson (2013)	affinity chromatography technology	FALSE
P31539	Heat shock protein 104 (Protein aggregation-remodeling factor HSP104)	YLL026W	HSP104	1	1	1	19536198	Gong (2009)	tandem affinity purification	FALSE
P02829	ATP-dependent molecular chaperone HSP82 (82 kDa heat shock protein) (Heat shock protein Hsp90 heat-inducible isoform)	YPL240C	HSP82	1	1	1	19536198	Gong (2009)	tandem affinity purification	FALSE
P04911	Histone H2A.1	YDR225W	HTA1	1	1	1	11805837	Ho (2002)	anti tag coimmunoprecipitation	ND
P04912	Histone H2A.2	YBL003C	HTA2	1	1	1	37968396	Michaelis (2023)	affinity chromatography technology	ND
P02293	Histone H2B.1 (Suppressor of Ty protein 12)	YDR224C	HTB1	1	1	1	37968396	Michaelis (2023)	affinity chromatography technology	ND
P02294	Histone H2B.2	YBL002W	HTB2	1	1	1	37968396	Michaelis (2023)	affinity chromatography technology	FALSE
Q12692	Histone H2A.Z	YOL012C	HTZ1	1	1	1	37968396	Michaelis (2023)	affinity chromatography technology	ND
Q12031	Mitochondrial 2-methylisocitrate lyase ICL2 (Methylisocitrate lyase) (EC 4.1.3.30)	YPR006C	ICL2	1	1	1	37968396	Michaelis (2023)	affinity chromatography technology	FALSE
P06168	Ketol-acid reductoisomerase, mitochondrial (EC 1.1.1.86) (Acetohydroxy-acid reductoisomerase) (Alpha-keto-beta-hydroxylacyl reductoisomerase) (Isoleucine-plus-valine requiring protein 5)	YLR355C	ILV5	1	1	1	24155900	Richardson (2013)	affinity chromatography technology	FALSE
P11986	Inositol-3-phosphate synthase (MIP synthase) (EC 5.5.1.4) (Myo-inositol 1-phosphate synthase) (IPS) (MI-1-P synthase)	YJL153C	INO1	1	1	1	37968396	Michaelis (2023)	affinity chromatography technology	FALSE
P53877	Pre-rRNA-processing protein IPI3 (Involved in processing IST2 protein 3)	YNL182C	IPI3	1	1	1	14690591	Hazbun (2003)	pull down	FALSE
P07264	3-isopropylmalate dehydratase (EC 4.2.1.33) (Alpha-IPM isomerase) (IPMI) (Isopropylmalate isomerase)	YGL009C	LEU1	1	1	1	24155900	Richardson (2013)	affinity chromatography technology	FALSE
P04173	3-isopropylmalate dehydrogenase (3-IPM-DH) (IMDH) (EC 1.1.1.85) (Beta-IPM dehydrogenase)	YCL018W	LEU2	1	1	1	11805837	Ho (2002)	anti tag coimmunoprecipitation	ND
P38203	U6 snRNA-associated Sm-like protein LSm2 (Small nuclear ribonucleoprotein D homolog SNP3)	YBL026W	LSM2	1	1	1	24155900	Richardson (2013)	affinity chromatography technology	FALSE
P40971	Lysine biosynthesis regulatory protein LYS14	YDR034C	LYS14	1	1	1	37968396	Michaelis (2023)	affinity chromatography technology	ND
Q08179	Mitochondrial distribution and morphology protein 38	YOL027C	MDM38	1	1	1	37968396	Michaelis (2023)	affinity chromatography technology	FALSE
Q12321	Mediator of RNA polymerase II transcription subunit 1 (Mediator complex subunit 1)	YPR070W	MED1	1	1	1	37968396	Michaelis (2023)	affinity chromatography technology	FALSE
P47123	Nuclear import protein MOG1 (Multicopy suppressor of GSP1)	YJR074W	MOG1	1	1	1	30249596	Oliete-Calvo (2018)	affinity chromatography technology	FALSE
P22438	Methionine--tRNA ligase, mitochondrial (EC 6.1.1.10) (Methionyl-tRNA synthetase) (MetRS)	YGR171C	MSM1	1	1	1	37968396	Michaelis (2023)	affinity chromatography technology	FALSE
Q12216	E3 SUMO-protein ligase SIZ2 (EC 2.3.2.-) (E3 SUMO-protein transferase SIZ2) (SAP and Miz-finger domain-containing protein 2)	YOR156C	NFI1	1	1	1	23712011	Srikumar T	affinity chromatography technology	FALSE
P25374	Cysteine desulfurase, mitochondrial (EC 2.8.1.7) (tRNA-splicing protein SPL1)	YCL017C	NFS1	1	1	1	24155900	Richardson (2013)	affinity chromatography technology	ND
P15646	rRNA 2'-O-methyltransferase fibrillarin (EC 2.1.1.-) (Histone-glutamine methyltransferase) (U3 small nucleolar RNA-associated protein NOP1) (Nucleolar protein 1) (U3 snoRNA-associated protein NOP1)	YDL014W	NOP1	1	1	1	24155900	Richardson (2013)	affinity chromatography technology	ND
P40991	25S rRNA (cytosine(2870)-C(5))-methyltransferase (EC 2.1.1.310) (Nucleolar protein 2)	YNL061W	NOP2	1	1	1	24155900	Richardson (2013)	affinity chromatography technology	FALSE
Q05541	Non-structural maintenance of chromosome element 3 (Non-SMC element 3)	YDR288W	NSE3	1	1	1	14690591	Hazbun (2003)	pull down	FALSE
P27476	Nuclear localization sequence-binding protein (p67)	YGR159C	NSR1	1	1	1	24155900	Richardson (2013)	affinity chromatography technology	ND
P32521	Actin cytoskeleton-regulatory complex protein PAN1 (Mitochondrial distribution of proteins protein 3)	YIR006C	PAN1	1	1	1	24155900	Richardson (2013)	affinity chromatography technology	FALSE
P25644	DNA topoisomerase 2-associated protein PAT1 (Decapping activator and translational repressor PAT1) (Topoisomerase II-associated protein PAT1) (mRNA turnover protein 1)	YCR077C	PAT1	1	1	1	24155900	Richardson (2013)	affinity chromatography technology	FALSE
P46988	Prefoldin subunit 1 (Genes involved in microtubule biogenesis protein 6) (Gim complex subunit 6) (GimC subunit 6)	YJL179W	PFD1	1	1	1	19536198	Gong (2009)	tandem affinity purification	FALSE
P16862	ATP-dependent 6-phosphofructokinase subunit beta (EC 2.7.1.11) (ATP-dependent 6-phosphofructokinase) (ATP-PFK) (Phosphofructokinase 2) (Phosphohexokinase)	YMR205C	PFK2	1	1	1	24155900	Richardson (2013)	affinity chromatography technology	FALSE
P40433	6-phosphofructo-2-kinase 1 (6PF-2-K 1) (EC 2.7.1.105) (Phosphofructokinase 2 I)	YIL107C	PFK26	1	1	1	17559233	Kakiuchi (2007)	anti tag coimmunoprecipitation	FALSE
P33401	Phosphoglucomutase 1 (PGM 1) (EC 5.4.2.2) (Glucose phosphomutase 1)	YKL127W	PGM1	1	1	1	37968396	Michaelis (2023)	affinity chromatography technology	ND
P40152	Zinc-dependent endopolyphosphatase (EC 3.6.1.10) (Vacuolar polyphosphatase PPN2)	YNL217W	PPN2	1	1	1	37968396	Michaelis (2023)	affinity chromatography technology	FALSE
P53131	Pre-mRNA-splicing factor ATP-dependent RNA helicase PRP43 (EC 3.6.4.13) (Helicase JA1)	YGL120C	PRP43	1	1	1	24155900	Richardson (2013)	affinity chromatography technology	ND
Q04847	Non-SCF-type F-box protein ROY1 (Repressor of YPT52)	YMR258C	ROY1	1	1	1	37968396	Michaelis (2023)	affinity chromatography technology	FALSE
P10964	DNA-directed RNA polymerase I subunit RPA190 (EC 2.7.7.6) (DNA-directed RNA polymerase I 190 kDa polypeptide) (A190) (DNA-directed RNA polymerase I largest subunit)	YOR341W	RPA190	1	1	1	24155900	Richardson (2013)	affinity chromatography technology	FALSE
P07703	DNA-directed RNA polymerases I and III subunit RPAC1 (RNA polymerases I and III subunit AC1) (C37) (DNA-directed RNA polymerases I and III 40 kDa polypeptide) (AC40) (C40)	YPR110C	RPC40	1	1	1	37968396	Michaelis (2023)	affinity chromatography technology	FALSE
Q12690	Large ribosomal subunit protein eL13A (60S ribosomal protein L13-A)	YDL082W	RPL13A	1	1	1	24155900	Richardson (2013)	affinity chromatography technology	FALSE
P40212	Large ribosomal subunit protein eL13B (60S ribosomal protein L13-B)	YMR142C	RPL13B	1	1	1	24155900	Richardson (2013)	affinity chromatography technology	ND
P05745	Large ribosomal subunit protein eL36A (60S ribosomal protein L36-A) (L39) (YL39)	YMR194W	RPL36A	1	1	1	24155900	Richardson (2013)	affinity chromatography technology	FALSE
P0CX48	Small ribosomal subunit protein uS17B (40S ribosomal protein S11-B) (RP41) (S18) (YS12)	YBR048W	RPS11B	1	1	1	37968396	Michaelis (2023)	affinity chromatography technology	ND
P0CX29	Small ribosomal subunit protein uS12A (40S ribosomal protein S23-A) (RP37) (S28) (YS14)	YGR118W	RPS23A	1	1	1	24155900	Richardson (2013)	affinity chromatography technology	FALSE
Q05022	rRNA biogenesis protein RRP5 (Ribosomal RNA-processing protein 5) (U3 small nucleolar RNA-associated protein RRP5) (U3 snoRNA-associated protein RRP5)	YMR229C	RRP5	1	1	1	24155900	Richardson (2013)	affinity chromatography technology	FALSE
Q03940	RuvB-like protein 1 (RUVBL1) (EC 3.6.4.12) (TIP49-homology protein 1) (TIP49a homolog)	YDR190C	RVB1	1	1	1	24155900	Richardson (2013)	affinity chromatography technology	FALSE
P14693	Sorting assembly machinery 35 kDa subunit (Mitochondrial 38 kDa outer membrane protein) (TOB complex 38 kDa subunit)	YHR083W	SAM35	1	1	1	37968396	Michaelis (2023)	affinity chromatography technology	FALSE
P10080	Single-stranded nucleic acid-binding protein	YHL034C	SBP1	1	1	1	11805837	Ho (2002)	anti tag coimmunoprecipitation	FALSE
Q04002	Sister chromatid cohesion protein 2	YDR180W	SCC2	1	1	1	35654035	Mattingly (2022)	affinity chromatography technology	FALSE
Q06168	Chromatin structure-remodeling complex subunit SFH1 (RSC complex subunit SFH1) (SNF5 homolog 1)	YLR321C	SFH1	1	1	1	37968396	Michaelis (2023)	affinity chromatography technology	ND
P37291	Serine hydroxymethyltransferase, cytosolic (SHMT) (EC 2.1.2.1) (Glycine hydroxymethyltransferase) (Serine methylase)	YLR058C	SHM2	1	1	1	24155900	Richardson (2013)	affinity chromatography technology	FALSE
Q04195	E3 SUMO-protein ligase SIZ1 (EC 2.3.2.-) (E3 SUMO-protein transferase SIZ2) (SAP and Miz-finger domain-containing protein 1) (Ubiquitin-like protein ligase 1)	YDR409W	SIZ1	1	1	1	23712011	Srikumar T	affinity chromatography technology	FALSE
Q12306	Ubiquitin-like protein SMT3	YDR510W	SMT3	1	1	1	24155900	Richardson (2013)	affinity chromatography technology	FALSE
Q04748	Protein SOV1, mitochondrial	YMR066W	SOV1	1	1	1	11805837	Ho (2002)	anti tag coimmunoprecipitation	FALSE
P10591	Heat shock protein SSA1 (Heat shock protein YG100)	YAL005C	SSA1	1	1	1	19536198	Gong (2009)	tandem affinity purification	ND
P10592	Heat shock protein SSA2	YLL024C	SSA2	1	1	1	19536198	Gong (2009)	tandem affinity purification	FALSE
P11484	Ribosome-associated molecular chaperone SSB1 (EC 3.6.4.10) (Cold-inducible protein YG101) (Heat shock protein SSB1) (Hsp70 chaperone Ssb)	YDL229W	SSB1	1	1	1	19536198	Gong (2009)	tandem affinity purification	FALSE
P40150	Ribosome-associated molecular chaperone SSB2 (EC 3.6.4.10) (Heat shock protein SSB2) (Hsp70 chaperone Ssb)	YNL209W	SSB2	1	1	1	19536198	Gong (2009)	tandem affinity purification	FALSE
P24276	Protein SSD1 (Protein SRK1)	YDR293C	SSD1	1	1	1	24155900	Richardson (2013)	affinity chromatography technology	FALSE
P32589	Heat shock protein homolog SSE1 (Chaperone protein MSI3)	YPL106C	SSE1	1	1	1	19536198	Gong (2009)	tandem affinity purification	FALSE
P29055	Transcription initiation factor IIB (General transcription factor TFIIB) (Transcription factor E)	YPR086W	SUA7	1	1	1	37863410	O'Brien (2024)	affinity chromatography technology	FALSE
P05453	Eukaryotic peptide chain release factor GTP-binding subunit (EC 3.6.5.-) (ERF-3) (ERF3) (ERF2) (G1 to S phase transition protein 1) (Omnipotent suppressor protein 2) (PSI no more protein 2) (Polypeptide release factor 3) (Translation release factor 3)	YDR172W	SUP35	1	1	1	24155900	Richardson (2013)	affinity chromatography technology	FALSE
P23255	Transcription initiation factor TFIID subunit 2 (TAFII-150) (TBP-associated factor 150 kDa) (TBP-associated factor 2) (TSM-1)	YCR042C	TAF2	1	1	1	37968396	Michaelis (2023)	affinity chromatography technology	FALSE
P39936	Eukaryotic initiation factor 4F subunit p130 (eIF-4F p130) (eIF4F p130) (Translation initiation factor 4(4)-F(6) subunit gamma(3) protein 2) (eIF4G2) (mRNA cap-binding protein complex subunit p130)	YGL049C	TIF4632	1	1	1	24155900	Richardson (2013)	affinity chromatography technology	ND
P38427	Trehalose synthase complex regulatory subunit TSL1 (Alpha,alpha-trehalose-phosphate synthase [UDP-forming] 123 kDa subunit)	YML100W	TSL1	1	1	1	24155900	Richardson (2013)	affinity chromatography technology	FALSE
P0CG63	Polyubiquitin [Cleaved into: Ubiquitin]	YLL039C	UBI4	1	1	1	24155900	Richardson (2013)	enzymatic study	FALSE
P07259	Multifunctional protein URA2 (Pyrimidine-specific carbamoyl phosphate synthase-aspartate carbamoyl transferase) (CPSase-ATCase) [Includes: Glutamine-dependent carbamoyl phosphate synthase (EC 6.3.5.5) (Carbamoyl phosphate synthase P) (CPS-P) (CPSase P) (CPSase-ura) (Pyrimidine-specific carbamoyl phosphate synthase); Glutamine amidotransferase (GATase) (GLNase) (EC 3.5.1.2); Ammonium-dependent car…	YJL130C	URA2	1	1	1	24155900	Richardson (2013)	affinity chromatography technology	FALSE
P16140	V-type proton ATPase subunit B (V-ATPase subunit B) (V-ATPase 57 kDa subunit) (Vacuolar proton pump subunit B)	YBR127C	VMA2	1	1	1	24155900	Richardson (2013)	affinity chromatography technology	FALSE
P43597	Uncharacterized protein YFR016C	YFR016C	YFR016C	1	1	1	24155900	Richardson (2013)	affinity chromatography technology	FALSE
P38708	Putative proline--tRNA ligase YHR020W (EC 6.1.1.15) (Prolyl-tRNA synthetase) (ProRS)	YHR020W	YHR020W	1	1	1	24155900	Richardson (2013)	affinity chromatography technology	FALSE
Q03648	Uncharacterized protein YMR209C	YMR209C	YMR209C	1	1	1	37968396	Michaelis (2023)	affinity chromatography technology	FALSE
P40517	Ran-specific GTPase-activating protein 2 (Ran-binding protein 2) (RANBP2)	YIL063C	YRB2	1	1	1	37968396	Michaelis (2023)	affinity chromatography technology	FALSE

## Sheet: NB - Irc20
Table S3, Tab 8. NanoBiT ratios for proteins classified as Irc20 interactors.
UniProt ID	Protein description	Ordered locus name	Gene name	NanoBiT ratio	Significance
P07884	tRNA dimethylallyltransferase (DMATase) (EC 2.5.1.75) (Isopentenyl-diphosphate: tRNA isopentenyltransferase) (IPP transferase) (IPPT) (tRNA isopentenyltransferase) (IPTase)	YOR274W	MOD5	2.81146	0.667473
