# Supplementary material for: Accurate and sensitive interactome profiling using a quantitative protein-fragment complementation assay
Source: Cell Rep Methods. 2024 Oct 21;4(10):100880. doi: 10.1016/j.crmeth.2024.100880 (PMC11573789; doi:10.1016/j.crmeth.2024.100880)
Supplement: Table S4. Results of GO term enrichment analysis for NanoBiT-detected interactors of Upf1, Cdc53, and Met30, related to Figure S4 [file mmc4.xlsx]

## Sheet: Upf1
Table S4, Tab 1. GO-term enrichment analysis of the identified Upf1 interactors.
Ontology	ID	Description	Ordered locus names	Count	N	Fraction	Background Count	Background N	Background fraction	Enrichment	P-value	Adjusted p-value	Q-value
CC	GO:0000932	P-body	YOL149W/YDR206W/YEL015W/YNL288W/YGL173C/YDR378C/YLR438C-A/YPR129W/YNL118C/YCR077C/YJL124C/YCR093W/YAL021C/YER112W/YNR052C/YBL026W/YNL016W/YML017W	18	33	0.545455	47	4974	0.00944914	57.7253	8.28679e-30	3.33129e-27	1.95394e-27
BP	GO:0006402	mRNA catabolic process	YOL149W/YHR077C/YDR206W/YGR072W/YEL015W/YNL288W/YLR363C/YGL173C/YNL147W/YLR438C-A/YNL118C/YER146W/YCR077C/YJL124C/YCR093W/YAL021C/YER035W/YER068W/YER112W/YNR052C/YNL016W/YLL013C	22	33	0.666667	125	4974	0.0251307	26.528	1.45335e-28	2.92123e-26	1.71342e-26
CC	GO:0035770	ribonucleoprotein granule	YOL149W/YDR206W/YEL015W/YNL288W/YGL173C/YDR378C/YLR438C-A/YPR129W/YNL118C/YCR077C/YJL124C/YCR093W/YAL021C/YBR079C/YER112W/YLR287C-A/YKR059W/YNR052C/YBL026W/YNL016W/YML017W	21	33	0.636364	109	4974	0.021914	29.0392	5.48966e-28	5.51711e-26	3.23601e-26
CC	GO:0036464	cytoplasmic ribonucleoprotein granule	YOL149W/YDR206W/YEL015W/YNL288W/YGL173C/YDR378C/YLR438C-A/YPR129W/YNL118C/YCR077C/YJL124C/YCR093W/YAL021C/YBR079C/YER112W/YLR287C-A/YKR059W/YNR052C/YBL026W/YNL016W/YML017W	21	33	0.636364	109	4974	0.021914	29.0392	5.48966e-28	5.51711e-26	3.23601e-26
BP	GO:0000956	nuclear-transcribed mRNA catabolic process	YOL149W/YHR077C/YDR206W/YGR072W/YEL015W/YLR363C/YGL173C/YNL147W/YLR438C-A/YNL118C/YER146W/YCR077C/YJL124C/YCR093W/YAL021C/YER035W/YER068W/YER112W/YNR052C/YNL016W/YLL013C	21	33	0.636364	111	4974	0.022316	28.516	8.32882e-28	6.69637e-26	3.9277e-26
BP	GO:0006401	RNA catabolic process	YOL149W/YHR077C/YDR206W/YGR072W/YEL015W/YNL288W/YLR363C/YGL173C/YNL147W/YLR438C-A/YNL118C/YER146W/YCR077C/YJL124C/YCR093W/YAL021C/YER035W/YER068W/YER112W/YNR052C/YNL016W/YLL013C	22	33	0.666667	147	4974	0.0295537	22.5578	6.68599e-27	4.47961e-25	2.62748e-25
BP	GO:0034655	nucleobase-containing compound catabolic process	YOL149W/YHR077C/YDR206W/YGR072W/YEL015W/YNL288W/YLR363C/YGL173C/YNL147W/YLR438C-A/YNL118C/YER146W/YCR077C/YJL124C/YCR093W/YAL021C/YER035W/YER068W/YER112W/YNR052C/YNL016W/YLL013C	22	33	0.666667	170	4974	0.0341777	19.5059	1.96764e-25	1.12999e-23	6.62783e-24
BP	GO:0010629	negative regulation of gene expression	YOL149W/YHR077C/YDR206W/YGR072W/YEL015W/YNL288W/YLR363C/YGL173C/YNL147W/YLR438C-A/YPR129W/YNL118C/YER146W/YCR077C/YJL124C/YCR093W/YAL021C/YER035W/YER068W/YER112W/YNR052C/YNL016W/YLL013C	23	33	0.69697	224	4974	0.0450342	15.4765	2.18656e-24	1.09875e-22	6.44461e-23
BP	GO:0019439	aromatic compound catabolic process	YOL149W/YHR077C/YDR206W/YGR072W/YEL015W/YNL288W/YLR363C/YGL173C/YNL147W/YLR438C-A/YNL118C/YER146W/YCR077C/YJL124C/YCR093W/YAL021C/YER035W/YER068W/YER112W/YNR052C/YNL016W/YLL013C	22	33	0.666667	192	4974	0.0386007	17.2708	3.2305e-24	1.29866e-22	7.61717e-23
BP	GO:0046700	heterocycle catabolic process	YOL149W/YHR077C/YDR206W/YGR072W/YEL015W/YNL288W/YLR363C/YGL173C/YNL147W/YLR438C-A/YNL118C/YER146W/YCR077C/YJL124C/YCR093W/YAL021C/YER035W/YER068W/YER112W/YNR052C/YNL016W/YLL013C	22	33	0.666667	192	4974	0.0386007	17.2708	3.2305e-24	1.29866e-22	7.61717e-23
BP	GO:0044270	cellular nitrogen compound catabolic process	YOL149W/YHR077C/YDR206W/YGR072W/YEL015W/YNL288W/YLR363C/YGL173C/YNL147W/YLR438C-A/YNL118C/YER146W/YCR077C/YJL124C/YCR093W/YAL021C/YER035W/YER068W/YER112W/YNR052C/YNL016W/YLL013C	22	33	0.666667	196	4974	0.0394049	16.9184	5.17583e-24	1.89153e-22	1.10946e-22
BP	GO:1901361	organic cyclic compound catabolic process	YOL149W/YHR077C/YDR206W/YGR072W/YEL015W/YNL288W/YLR363C/YGL173C/YNL147W/YLR438C-A/YNL118C/YER146W/YCR077C/YJL124C/YCR093W/YAL021C/YER035W/YER068W/YER112W/YNR052C/YNL016W/YLL013C	22	33	0.666667	201	4974	0.0404101	16.4975	9.19635e-24	3.08078e-22	1.807e-22
BP	GO:0016071	mRNA metabolic process	YOL149W/YHR077C/YDR206W/YGR072W/YEL015W/YNL288W/YLR363C/YGL173C/YNL147W/YDR378C/YLR438C-A/YNL118C/YER146W/YCR077C/YJL124C/YCR093W/YAL021C/YER035W/YER068W/YER112W/YNR052C/YBL026W/YNL016W/YLL013C	24	33	0.727273	287	4974	0.0577	12.6044	1.75518e-23	5.42756e-22	3.18349e-22
MF	GO:0003723	RNA binding	YOL149W/YHR077C/YGR072W/YEL015W/YGL173C/YNL147W/YDR378C/YLR438C-A/YPR129W/YMR230W/YNL118C/YER146W/YCR077C/YJL124C/YAL021C/YER035W/YBR079C/YER068W/YJR145C/YER112W/YGR054W/YKR059W/YNR052C/YBL026W/YNL016W/YML017W/YLL013C	27	33	0.818182	470	4974	0.0944914	8.6588	6.99328e-23	2.00807e-21	1.17782e-21
CC	GO:0099080	supramolecular complex	YOL149W/YDR206W/YEL015W/YNL288W/YGL173C/YDR378C/YLR438C-A/YPR129W/YNL118C/YCR077C/YJL124C/YCR093W/YAL021C/YBR079C/YER112W/YLR287C-A/YKR059W/YNR052C/YBL026W/YNL016W/YML017W	21	33	0.636364	208	4974	0.0418175	15.2177	9.3721e-22	2.51172e-20	1.47323e-20
BP	GO:0010608	posttranscriptional regulation of gene expression	YOL149W/YDR206W/YGR072W/YEL015W/YNL288W/YGL173C/YPR129W/YNL118C/YCR077C/YJL124C/YCR093W/YAL021C/YER035W/YGR054W/YKR059W/YNR052C/YNL016W/YLL013C	18	33	0.545455	170	4974	0.0341777	15.9594	1.09484e-18	2.75079e-17	1.61345e-17
BP	GO:0006412	translation	YOL149W/YDR206W/YGR072W/YEL015W/YNL288W/YGL173C/YPR129W/YMR230W/YNL118C/YCR077C/YJL124C/YCR093W/YAL021C/YER035W/YBR079C/YJR145C/YGR054W/YLR048W/YLR287C-A/YKR059W/YNR052C/YLL013C	22	33	0.666667	351	4974	0.0705669	9.44729	2.34739e-18	5.5509e-17	3.25583e-17
BP	GO:0043043	peptide biosynthetic process	YOL149W/YDR206W/YGR072W/YEL015W/YNL288W/YGL173C/YPR129W/YMR230W/YNL118C/YCR077C/YJL124C/YCR093W/YAL021C/YER035W/YBR079C/YJR145C/YGR054W/YLR048W/YLR287C-A/YKR059W/YNR052C/YLL013C	22	33	0.666667	355	4974	0.0713711	9.34085	3.00794e-18	6.71773e-17	3.94022e-17
BP	GO:0017148	negative regulation of translation	YOL149W/YDR206W/YEL015W/YNL288W/YGL173C/YPR129W/YNL118C/YCR077C/YJL124C/YCR093W/YAL021C/YER035W/YNR052C/YLL013C	14	33	0.424242	74	4974	0.0148774	28.516	4.70782e-18	9.46273e-17	5.55028e-17
BP	GO:0034249	negative regulation of cellular amide metabolic process	YOL149W/YDR206W/YEL015W/YNL288W/YGL173C/YPR129W/YNL118C/YCR077C/YJL124C/YCR093W/YAL021C/YER035W/YNR052C/YLL013C	14	33	0.424242	74	4974	0.0148774	28.516	4.70782e-18	9.46273e-17	5.55028e-17
BP	GO:0044265	cellular macromolecule catabolic process	YOL149W/YHR077C/YDR206W/YGR072W/YEL015W/YNL288W/YLR363C/YGL173C/YNL147W/YLR438C-A/YNL118C/YER146W/YCR077C/YJL124C/YCR093W/YAL021C/YER035W/YER068W/YER112W/YNR052C/YNL016W/YLL013C	22	33	0.666667	368	4974	0.0739847	9.01087	6.59876e-18	1.26319e-16	7.40914e-17
BP	GO:0010605	negative regulation of macromolecule metabolic process	YOL149W/YHR077C/YDR206W/YGR072W/YEL015W/YNL288W/YLR363C/YGL173C/YNL147W/YLR438C-A/YPR129W/YNL118C/YER146W/YCR077C/YJL124C/YCR093W/YAL021C/YER035W/YER068W/YER112W/YNR052C/YNL016W/YLL013C	23	33	0.69697	427	4974	0.0858464	8.1188	7.05493e-18	1.28913e-16	7.56126e-17
BP	GO:0006518	peptide metabolic process	YOL149W/YDR206W/YGR072W/YEL015W/YNL288W/YGL173C/YPR129W/YMR230W/YNL118C/YCR077C/YJL124C/YCR093W/YAL021C/YER035W/YBR079C/YJR145C/YGR054W/YLR048W/YLR287C-A/YKR059W/YNR052C/YLL013C	22	33	0.666667	379	4974	0.0761962	8.74934	1.25377e-17	2.19138e-16	1.28533e-16
BP	GO:0006417	regulation of translation	YOL149W/YDR206W/YGR072W/YEL015W/YNL288W/YGL173C/YPR129W/YNL118C/YCR077C/YJL124C/YCR093W/YAL021C/YER035W/YGR054W/YKR059W/YNR052C/YLL013C	17	33	0.515152	160	4974	0.0321673	16.0148	1.34987e-17	2.26103e-16	1.32619e-16
BP	GO:0034248	regulation of cellular amide metabolic process	YOL149W/YDR206W/YGR072W/YEL015W/YNL288W/YGL173C/YPR129W/YNL118C/YCR077C/YJL124C/YCR093W/YAL021C/YER035W/YGR054W/YKR059W/YNR052C/YLL013C	17	33	0.515152	161	4974	0.0323683	15.9153	1.50451e-17	2.41925e-16	1.41899e-16
BP	GO:0043604	amide biosynthetic process	YOL149W/YDR206W/YGR072W/YEL015W/YNL288W/YGL173C/YPR129W/YMR230W/YNL118C/YCR077C/YJL124C/YCR093W/YAL021C/YER035W/YBR079C/YJR145C/YGR054W/YLR048W/YLR287C-A/YKR059W/YNR052C/YLL013C	22	33	0.666667	389	4974	0.0782067	8.52442	2.20903e-17	3.4155e-16	2.00333e-16
BP	GO:0009057	macromolecule catabolic process	YOL149W/YHR077C/YDR206W/YGR072W/YEL015W/YNL288W/YLR363C/YGL173C/YNL147W/YLR438C-A/YNL118C/YER146W/YCR077C/YJL124C/YCR093W/YAL021C/YER035W/YER068W/YER112W/YNR052C/YNL016W/YLL013C	22	33	0.666667	396	4974	0.079614	8.37374	3.25374e-17	4.84446e-16	2.84147e-16
BP	GO:0009892	negative regulation of metabolic process	YOL149W/YHR077C/YDR206W/YGR072W/YEL015W/YNL288W/YLR363C/YGL173C/YNL147W/YLR438C-A/YPR129W/YNL118C/YER146W/YCR077C/YJL124C/YCR093W/YAL021C/YER035W/YER068W/YER112W/YNR052C/YNL016W/YLL013C	23	33	0.69697	462	4974	0.092883	7.50374	4.2032e-17	6.03459e-16	3.53953e-16
BP	GO:0043603	cellular amide metabolic process	YOL149W/YDR206W/YGR072W/YEL015W/YNL288W/YGL173C/YPR129W/YMR230W/YNL118C/YCR077C/YJL124C/YCR093W/YAL021C/YER035W/YBR079C/YJR145C/YGR054W/YLR048W/YLR287C-A/YKR059W/YNR052C/YLL013C	22	33	0.666667	438	4974	0.0880579	7.57078	2.87578e-16	3.98642e-15	2.3382e-15
BP	GO:0043488	regulation of mRNA stability	YOL149W/YEL015W/YGL173C/YNL118C/YCR077C/YJL124C/YCR093W/YAL021C/YER035W/YNR052C/YNL016W/YLL013C	12	33	0.363636	66	4974	0.013269	27.405	2.98993e-15	4.00651e-14	2.34998e-14
BP	GO:0043487	regulation of RNA stability	YOL149W/YEL015W/YGL173C/YNL118C/YCR077C/YJL124C/YCR093W/YAL021C/YER035W/YNR052C/YNL016W/YLL013C	12	33	0.363636	67	4974	0.01347	26.9959	3.62792e-15	4.7046e-14	2.75944e-14
BP	GO:0061013	regulation of mRNA catabolic process	YOL149W/YEL015W/YGL173C/YNL118C/YCR077C/YJL124C/YCR093W/YAL021C/YER035W/YNR052C/YNL016W/YLL013C	12	33	0.363636	68	4974	0.0136711	26.5989	4.38797e-15	5.51239e-14	3.23324e-14
BP	GO:0032269	negative regulation of cellular protein metabolic process	YOL149W/YDR206W/YEL015W/YNL288W/YGL173C/YPR129W/YNL118C/YCR077C/YJL124C/YCR093W/YAL021C/YER035W/YNR052C/YLL013C	14	33	0.424242	126	4974	0.0253317	16.7475	1.1777e-14	1.39245e-13	8.1673e-14
BP	GO:0051248	negative regulation of protein metabolic process	YOL149W/YDR206W/YEL015W/YNL288W/YGL173C/YPR129W/YNL118C/YCR077C/YJL124C/YCR093W/YAL021C/YER035W/YNR052C/YLL013C	14	33	0.424242	126	4974	0.0253317	16.7475	1.1777e-14	1.39245e-13	8.1673e-14
BP	GO:1903311	regulation of mRNA metabolic process	YOL149W/YEL015W/YGL173C/YNL118C/YCR077C/YJL124C/YCR093W/YAL021C/YER035W/YNR052C/YNL016W/YLL013C	12	33	0.363636	78	4974	0.0156815	23.1888	2.5156e-14	2.74025e-13	1.60727e-13
BP	GO:0050779	RNA destabilization	YOL149W/YEL015W/YGL173C/YNL118C/YCR077C/YJL124C/YCR093W/YAL021C/YER035W/YNR052C/YLL013C	11	33	0.333333	57	4974	0.0114596	29.0877	2.59029e-14	2.74025e-13	1.60727e-13
BP	GO:0061014	positive regulation of mRNA catabolic process	YOL149W/YEL015W/YGL173C/YNL118C/YCR077C/YJL124C/YCR093W/YAL021C/YER035W/YNR052C/YLL013C	11	33	0.333333	57	4974	0.0114596	29.0877	2.59029e-14	2.74025e-13	1.60727e-13
BP	GO:0061157	mRNA destabilization	YOL149W/YEL015W/YGL173C/YNL118C/YCR077C/YJL124C/YCR093W/YAL021C/YER035W/YNR052C/YLL013C	11	33	0.333333	57	4974	0.0114596	29.0877	2.59029e-14	2.74025e-13	1.60727e-13
BP	GO:0000288	nuclear-transcribed mRNA catabolic process, deadenylation-dependent decay	YOL149W/YEL015W/YNL118C/YCR077C/YJL124C/YCR093W/YAL021C/YER035W/YNR052C/YLL013C	10	33	0.30303	41	4974	0.00824286	36.7627	3.59545e-14	3.70608e-13	2.17377e-13
BP	GO:1903313	positive regulation of mRNA metabolic process	YOL149W/YEL015W/YGL173C/YNL118C/YCR077C/YJL124C/YCR093W/YAL021C/YER035W/YNR052C/YLL013C	11	33	0.333333	60	4974	0.0120627	27.6333	4.75225e-14	4.77601e-13	2.80133e-13
BP	GO:0000184	nuclear-transcribed mRNA catabolic process, nonsense-mediated decay	YOL149W/YHR077C/YDR206W/YGR072W/YLR363C/YGL173C/YNL118C/YER035W/YNL016W	9	33	0.272727	34	4974	0.00683554	39.8984	3.55723e-13	3.48782e-12	2.04575e-12
MF	GO:0003729	mRNA binding	YOL149W/YGR072W/YEL015W/YGL173C/YPR129W/YNL118C/YCR077C/YJL124C/YER035W/YBR079C/YGR054W/YNL016W/YML017W/YLL013C	14	33	0.424242	174	4974	0.0349819	12.1275	1.12032e-12	1.0723e-11	6.28949e-12
BP	GO:0032268	regulation of cellular protein metabolic process	YOL149W/YDR206W/YGR072W/YEL015W/YNL288W/YGL173C/YPR129W/YNL118C/YCR077C/YJL124C/YCR093W/YAL021C/YER035W/YGR054W/YKR059W/YNR052C/YLL013C	17	33	0.515152	337	4974	0.0677523	7.60345	3.88452e-12	3.63157e-11	2.13007e-11
BP	GO:0051246	regulation of protein metabolic process	YOL149W/YDR206W/YGR072W/YEL015W/YNL288W/YGL173C/YPR129W/YNL118C/YCR077C/YJL124C/YCR093W/YAL021C/YER035W/YGR054W/YKR059W/YNR052C/YLL013C	17	33	0.515152	344	4974	0.0691596	7.44873	5.43189e-12	4.96277e-11	2.91087e-11
BP	GO:0110154	RNA decapping	YOL149W/YEL015W/YNL118C/YCR077C/YJL124C/YER035W/YER068W	7	33	0.212121	18	4974	0.00361882	58.6162	8.68506e-12	7.58998e-11	4.45184e-11
BP	GO:0110156	methylguanosine-cap decapping	YOL149W/YEL015W/YNL118C/YCR077C/YJL124C/YER035W/YER068W	7	33	0.212121	18	4974	0.00361882	58.6162	8.68506e-12	7.58998e-11	4.45184e-11
BP	GO:0031331	positive regulation of cellular catabolic process	YOL149W/YEL015W/YGL173C/YNL118C/YCR077C/YJL124C/YCR093W/YAL021C/YER035W/YNR052C/YLL013C	11	33	0.333333	98	4974	0.0197025	16.9184	1.32881e-11	1.13656e-10	6.66636e-11
BP	GO:0009896	positive regulation of catabolic process	YOL149W/YEL015W/YGL173C/YNL118C/YCR077C/YJL124C/YCR093W/YAL021C/YER035W/YNR052C/YLL013C	11	33	0.333333	101	4974	0.0203056	16.4158	1.86176e-11	1.55923e-10	9.14551e-11
CC	GO:1990904	ribonucleoprotein complex	YHR077C/YGR072W/YNL147W/YDR378C/YLR438C-A/YPR129W/YMR230W/YER146W/YCR077C/YBR079C/YJR145C/YER112W/YGR054W/YLR048W/YLR287C-A/YBL026W/YML017W	17	33	0.515152	386	4974	0.0776035	6.63825	3.50983e-11	2.87949e-10	1.68894e-10
BP	GO:0031329	regulation of cellular catabolic process	YOL149W/YEL015W/YGL173C/YNL118C/YCR077C/YJL124C/YCR093W/YAL021C/YER035W/YNR052C/YNL016W/YLL013C	12	33	0.363636	142	4974	0.0285485	12.7375	3.90728e-11	3.14145e-10	1.84259e-10
BP	GO:0009894	regulation of catabolic process	YOL149W/YEL015W/YGL173C/YNL118C/YCR077C/YJL124C/YCR093W/YAL021C/YER035W/YNR052C/YNL016W/YLL013C	12	33	0.363636	149	4974	0.0299558	12.1391	6.9263e-11	5.45955e-10	3.20225e-10
BP	GO:2000113	negative regulation of cellular macromolecule biosynthetic process	YOL149W/YDR206W/YEL015W/YNL288W/YGL173C/YPR129W/YNL118C/YCR077C/YJL124C/YCR093W/YAL021C/YER035W/YNR052C/YLL013C	14	33	0.424242	251	4974	0.0504624	8.4071	1.68257e-10	1.30076e-09	7.62947e-10
BP	GO:0010558	negative regulation of macromolecule biosynthetic process	YOL149W/YDR206W/YEL015W/YNL288W/YGL173C/YPR129W/YNL118C/YCR077C/YJL124C/YCR093W/YAL021C/YER035W/YNR052C/YLL013C	14	33	0.424242	255	4974	0.0512666	8.27522	2.08055e-10	1.57807e-09	9.25605e-10
CC	GO:0005732	sno(s)RNA-containing ribonucleoprotein complex	YNL147W/YDR378C/YLR438C-A/YER146W/YER112W/YBL026W/YML017W	7	33	0.212121	28	4974	0.00562927	37.6818	3.08613e-10	2.29745e-09	1.34755e-09
BP	GO:0009890	negative regulation of biosynthetic process	YOL149W/YDR206W/YEL015W/YNL288W/YGL173C/YPR129W/YNL118C/YCR077C/YJL124C/YCR093W/YAL021C/YER035W/YNR052C/YLL013C	14	33	0.424242	279	4974	0.0560917	7.56338	6.91592e-10	4.96464e-09	2.91197e-09
BP	GO:0031327	negative regulation of cellular biosynthetic process	YOL149W/YDR206W/YEL015W/YNL288W/YGL173C/YPR129W/YNL118C/YCR077C/YJL124C/YCR093W/YAL021C/YER035W/YNR052C/YLL013C	14	33	0.424242	279	4974	0.0560917	7.56338	6.91592e-10	4.96464e-09	2.91197e-09
BP	GO:0033962	P-body assembly	YEL015W/YLR438C-A/YPR129W/YCR077C/YCR093W/YER112W	6	33	0.181818	18	4974	0.00361882	50.2424	9.27055e-10	6.53818e-09	3.83491e-09
CC	GO:0120114	Sm-like protein family complex	YNL147W/YDR378C/YLR438C-A/YER146W/YCR077C/YJL124C/YER112W/YBL026W	8	33	0.242424	55	4974	0.0110575	21.924	1.48089e-09	1.02641e-08	6.02034e-09
BP	GO:0140694	non-membrane-bounded organelle assembly	YEL015W/YLR438C-A/YPR129W/YMR230W/YNL118C/YCR077C/YCR093W/YER112W/YLR048W/YNL016W	10	33	0.30303	116	4974	0.0233213	12.9937	1.90003e-09	1.2946e-08	7.59336e-09
CC	GO:0030015	CCR4-NOT core complex	YNL288W/YCR093W/YAL021C/YER068W/YNR052C	5	33	0.151515	10	4974	0.00201045	75.3636	2.30711e-09	1.54576e-08	9.06654e-09
BP	GO:0051172	negative regulation of nitrogen compound metabolic process	YOL149W/YDR206W/YEL015W/YNL288W/YGL173C/YPR129W/YNL118C/YCR077C/YJL124C/YCR093W/YAL021C/YER035W/YNR052C/YLL013C	14	33	0.424242	320	4974	0.0643345	6.59432	4.21847e-09	2.78004e-08	1.63061e-08
BP	GO:0006397	mRNA processing	YOL149W/YNL147W/YDR378C/YLR438C-A/YNL118C/YER146W/YCR077C/YJL124C/YER035W/YER112W/YBL026W	11	33	0.333333	171	4974	0.0343788	9.69591	5.77593e-09	3.74504e-08	2.19662e-08
CC	GO:0030014	CCR4-NOT complex	YNL288W/YCR093W/YAL021C/YER068W/YNR052C	5	33	0.151515	12	4974	0.00241255	62.803	7.18297e-09	4.58342e-08	2.68836e-08
CC	GO:0046540	U4/U6 x U5 tri-snRNP complex	YNL147W/YDR378C/YLR438C-A/YER146W/YER112W/YBL026W	6	33	0.181818	27	4974	0.00542823	33.4949	1.41732e-08	8.76556e-08	5.14136e-08
CC	GO:0097526	spliceosomal tri-snRNP complex	YNL147W/YDR378C/YLR438C-A/YER146W/YER112W/YBL026W	6	33	0.181818	27	4974	0.00542823	33.4949	1.41732e-08	8.76556e-08	5.14136e-08
BP	GO:0031324	negative regulation of cellular metabolic process	YOL149W/YDR206W/YEL015W/YNL288W/YGL173C/YPR129W/YNL118C/YCR077C/YJL124C/YCR093W/YAL021C/YER035W/YNR052C/YLL013C	14	33	0.424242	358	4974	0.0719743	5.89436	1.8126e-08	1.10404e-07	6.47564e-08
BP	GO:0000290	deadenylation-dependent decapping of nuclear-transcribed mRNA	YOL149W/YNL118C/YCR077C/YJL124C/YER035W	5	33	0.151515	15	4974	0.00301568	50.2424	2.68534e-08	1.61121e-07	9.45038e-08
CC	GO:0022627	cytosolic small ribosomal subunit	YMR230W/YCR077C/YJR145C/YGR054W/YLR048W/YLR287C-A	6	33	0.181818	30	4974	0.00603136	30.1455	2.80342e-08	1.65732e-07	9.72085e-08
BP	GO:0070925	organelle assembly	YEL015W/YLR438C-A/YPR129W/YMR230W/YNL118C/YCR077C/YCR093W/YER112W/YLR048W/YNL016W	10	33	0.30303	154	4974	0.030961	9.78749	3.03459e-08	1.76798e-07	1.03699e-07
BP	GO:0032968	positive regulation of transcription elongation from RNA polymerase II promoter	YNL288W/YGL173C/YCR093W/YAL021C/YER068W/YNR052C	6	33	0.181818	39	4974	0.00784077	23.1888	1.47687e-07	8.48148e-07	4.97474e-07
BP	GO:0051254	positive regulation of RNA metabolic process	YOL149W/YEL015W/YNL288W/YGL173C/YNL118C/YCR077C/YJL124C/YCR093W/YAL021C/YER035W/YER068W/YNR052C/YLL013C	13	33	0.393939	365	4974	0.0733816	5.36837	2.15269e-07	1.21885e-06	7.14904e-07
BP	GO:0034243	regulation of transcription elongation from RNA polymerase II promoter	YNL288W/YGL173C/YCR093W/YAL021C/YER068W/YNR052C	6	33	0.181818	42	4974	0.00844391	21.5325	2.34147e-07	1.30732e-06	7.66796e-07
BP	GO:0006396	RNA processing	YOL149W/YGL173C/YNL147W/YDR378C/YLR438C-A/YNL118C/YER146W/YCR077C/YJL124C/YER035W/YER112W/YLR048W/YBL026W/YML017W	14	33	0.424242	444	4974	0.0892642	4.75266	2.79228e-07	1.53767e-06	9.01904e-07
BP	GO:0032786	positive regulation of DNA-templated transcription, elongation	YNL288W/YGL173C/YCR093W/YAL021C/YER068W/YNR052C	6	33	0.181818	44	4974	0.008846	20.5537	3.12145e-07	1.69571e-06	9.94602e-07
BP	GO:0045935	positive regulation of nucleobase-containing compound metabolic process	YOL149W/YEL015W/YNL288W/YGL173C/YNL118C/YCR077C/YJL124C/YCR093W/YAL021C/YER035W/YER068W/YNR052C/YLL013C	13	33	0.393939	382	4974	0.0767994	5.12946	3.6709e-07	1.9676e-06	1.15408e-06
BP	GO:0006413	translational initiation	YGL173C/YPR129W/YCR077C/YBR079C/YGR054W/YKR059W	6	33	0.181818	46	4974	0.00924809	19.6601	4.10331e-07	2.17044e-06	1.27305e-06
BP	GO:0032784	regulation of DNA-templated transcription, elongation	YNL288W/YGL173C/YCR093W/YAL021C/YER068W/YNR052C	6	33	0.181818	47	4974	0.00944914	19.2418	4.68182e-07	2.44428e-06	1.43367e-06
CC	GO:0010494	cytoplasmic stress granule	YGL173C/YPR129W/YCR077C/YBR079C/YLR287C-A/YKR059W/YNL016W	7	33	0.212121	78	4974	0.0156815	13.5268	5.46769e-07	2.81796e-06	1.65285e-06
BP	GO:0051173	positive regulation of nitrogen compound metabolic process	YOL149W/YGR072W/YEL015W/YNL288W/YGL173C/YNL118C/YCR077C/YJL124C/YCR093W/YAL021C/YER035W/YER068W/YNR052C/YLL013C	14	33	0.424242	476	4974	0.0956976	4.43316	6.62732e-07	3.37238e-06	1.97804e-06
BP	GO:0010604	positive regulation of macromolecule metabolic process	YOL149W/YGR072W/YEL015W/YNL288W/YGL173C/YNL118C/YCR077C/YJL124C/YCR093W/YAL021C/YER035W/YER068W/YNR052C/YLL013C	14	33	0.424242	484	4974	0.097306	4.35988	8.1388e-07	4.08975e-06	2.3988e-06
CC	GO:0097525	spliceosomal snRNP complex	YNL147W/YDR378C/YLR438C-A/YER146W/YER112W/YBL026W	6	33	0.181818	52	4974	0.0104544	17.3916	8.67126e-07	4.30352e-06	2.52419e-06
CC	GO:0030532	small nuclear ribonucleoprotein complex	YNL147W/YDR378C/YLR438C-A/YER146W/YER112W/YBL026W	6	33	0.181818	53	4974	0.0106554	17.0635	9.73252e-07	4.77131e-06	2.79857e-06
BP	GO:0022613	ribonucleoprotein complex biogenesis	YGL173C/YNL147W/YDR378C/YLR438C-A/YMR230W/YER146W/YCR077C/YBR079C/YER112W/YLR048W/YKR059W/YBL026W	12	33	0.363636	346	4974	0.0695617	5.22754	9.92657e-07	4.80781e-06	2.81998e-06
CC	GO:0015935	small ribosomal subunit	YMR230W/YCR077C/YJR145C/YGR054W/YLR048W/YLR287C-A	6	33	0.181818	56	4974	0.0112585	16.1494	1.35724e-06	6.49537e-06	3.8098e-06
BP	GO:0002181	cytoplasmic translation	YMR230W/YCR077C/YBR079C/YJR145C/YLR048W/YLR287C-A/YKR059W	7	33	0.212121	100	4974	0.0201045	10.5509	2.99213e-06	1.4151e-05	8.30016e-06
BP	GO:0008033	tRNA processing	YNL147W/YDR378C/YLR438C-A/YER146W/YER112W/YBL026W/YML017W	7	33	0.212121	106	4974	0.0213108	9.95369	4.43029e-06	2.07091e-05	1.21467e-05
BP	GO:0006399	tRNA metabolic process	YGL173C/YNL147W/YDR378C/YLR438C-A/YER146W/YER112W/YBL026W/YML017W	8	33	0.242424	154	4974	0.030961	7.82999	5.06157e-06	2.33879e-05	1.3718e-05
CC	GO:0022626	cytosolic ribosome	YMR230W/YCR077C/YJR145C/YGR054W/YLR048W/YLR287C-A	6	33	0.181818	74	4974	0.0148774	12.2211	7.11695e-06	3.25115e-05	1.90693e-05
BP	GO:0000291	nuclear-transcribed mRNA catabolic process, exonucleolytic	YHR077C/YGR072W/YGL173C/YNR052C	4	33	0.121212	20	4974	0.00402091	30.1455	7.22164e-06	3.26191e-05	1.91324e-05
BP	GO:0065008	regulation of biological quality	YOL149W/YEL015W/YGL173C/YNL118C/YCR077C/YJL124C/YCR093W/YAL021C/YER035W/YNR052C/YNL016W/YLL013C	12	33	0.363636	421	4974	0.0846401	4.29626	7.92126e-06	3.53816e-05	2.07528e-05
BP	GO:0006368	transcription elongation from RNA polymerase II promoter	YNL288W/YGL173C/YCR093W/YAL021C/YER068W/YNR052C	6	33	0.181818	80	4974	0.0160836	11.3045	1.1224e-05	4.95829e-05	2.90824e-05
BP	GO:0006354	DNA-templated transcription, elongation	YNL288W/YGL173C/YCR093W/YAL021C/YER068W/YNR052C	6	33	0.181818	86	4974	0.0172899	10.5159	1.70729e-05	7.46013e-05	4.37567e-05
CC	GO:0005681	spliceosomal complex	YNL147W/YDR378C/YLR438C-A/YER146W/YER112W/YBL026W	6	33	0.181818	88	4974	0.017692	10.2769	1.94954e-05	8.42703e-05	4.9428e-05
BP	GO:0090305	nucleic acid phosphodiester bond hydrolysis	YOL149W/YEL015W/YGL173C/YNL118C/YAL021C/YER068W/YLR048W/YNR052C	8	33	0.242424	190	4974	0.0381986	6.34641	2.38805e-05	0.000102127	5.99017e-05
BP	GO:0000398	mRNA splicing, via spliceosome	YNL147W/YDR378C/YLR438C-A/YER146W/YER112W/YBL026W	6	33	0.181818	99	4974	0.0199035	9.13499	3.82791e-05	0.000161981	9.50084e-05
BP	GO:0000377	RNA splicing, via transesterification reactions with bulged adenosine as nucleophile	YNL147W/YDR378C/YLR438C-A/YER146W/YER112W/YBL026W	6	33	0.181818	100	4974	0.0201045	9.04364	4.05314e-05	0.000169725	9.95509e-05
BP	GO:0034063	stress granule assembly	YPR129W/YNL118C/YNL016W	3	33	0.0909091	11	4974	0.0022115	41.1074	4.23546e-05	0.000175531	0.000102956
BP	GO:0006364	rRNA processing	YGL173C/YNL147W/YDR378C/YLR438C-A/YER146W/YER112W/YLR048W/YBL026W	8	33	0.242424	209	4974	0.0420185	5.76946	4.75648e-05	0.000195113	0.000114442
BP	GO:0042254	ribosome biogenesis	YGL173C/YNL147W/YDR378C/YLR438C-A/YMR230W/YER146W/YER112W/YLR048W/YBL026W	9	33	0.272727	279	4974	0.0560917	4.86217	5.65049e-05	0.000229444	0.000134578
BP	GO:0000375	RNA splicing, via transesterification reactions	YNL147W/YDR378C/YLR438C-A/YER146W/YER112W/YBL026W	6	33	0.181818	107	4974	0.0215119	8.452	5.94591e-05	0.000239026	0.000140198
BP	GO:0010557	positive regulation of macromolecule biosynthetic process	YGR072W/YNL288W/YGL173C/YNL118C/YCR093W/YAL021C/YER035W/YER068W/YNR052C/YLL013C	10	33	0.30303	357	4974	0.0717732	4.22205	6.63867e-05	0.000264232	0.000154983
BP	GO:0000289	nuclear-transcribed mRNA poly(A) tail shortening	YCR093W/YAL021C/YNR052C	3	33	0.0909091	13	4974	0.00261359	34.7832	7.27524e-05	0.00028673	0.000168179
CC	GO:0005730	nucleolus	YGR072W/YNL147W/YDR378C/YLR438C-A/YER146W/YER035W/YER112W/YBL026W	8	33	0.242424	223	4974	0.0448331	5.40726	7.55682e-05	0.000294936	0.000172992
BP	GO:0016072	rRNA metabolic process	YGL173C/YNL147W/YDR378C/YLR438C-A/YER146W/YER112W/YLR048W/YBL026W	8	33	0.242424	224	4974	0.0450342	5.38312	7.80072e-05	0.000301528	0.000176858
BP	GO:0031328	positive regulation of cellular biosynthetic process	YGR072W/YNL288W/YGL173C/YNL118C/YCR093W/YAL021C/YER035W/YER068W/YNR052C/YLL013C	10	33	0.30303	370	4974	0.0743868	4.07371	9.00071e-05	0.000344599	0.000202121
BP	GO:0009891	positive regulation of biosynthetic process	YGR072W/YNL288W/YGL173C/YNL118C/YCR093W/YAL021C/YER035W/YER068W/YNR052C/YLL013C	10	33	0.30303	371	4974	0.0745879	4.06273	9.20897e-05	0.000349246	0.000204847
BP	GO:0034470	ncRNA processing	YGL173C/YNL147W/YDR378C/YLR438C-A/YER146W/YER112W/YLR048W/YBL026W/YML017W	9	33	0.272727	304	4974	0.0611178	4.46232	0.000110419	0.000414844	0.000243323
BP	GO:0002183	cytoplasmic translational initiation	YCR077C/YBR079C/YKR059W	3	33	0.0909091	15	4974	0.00301568	30.1455	0.000114699	0.000426934	0.000250414
BP	GO:0022618	ribonucleoprotein complex assembly	YMR230W/YCR077C/YBR079C/YER112W/YLR048W/YKR059W	6	33	0.181818	121	4974	0.0243265	7.47408	0.000118386	0.000436614	0.000256092
BP	GO:0008380	RNA splicing	YNL147W/YDR378C/YLR438C-A/YER146W/YER112W/YBL026W	6	33	0.181818	123	4974	0.0247286	7.35255	0.000129667	0.000473875	0.000277947
BP	GO:0071826	ribonucleoprotein complex subunit organization	YMR230W/YCR077C/YBR079C/YER112W/YLR048W/YKR059W	6	33	0.181818	125	4974	0.0251307	7.23491	0.000141789	0.000513507	0.000301193
CC	GO:0098562	cytoplasmic side of membrane	YOL149W/YNL118C/YLL013C	3	33	0.0909091	17	4974	0.00341777	26.5989	0.000169872	0.00060972	0.000357626
CC	GO:0044391	ribosomal subunit	YMR230W/YCR077C/YJR145C/YGR054W/YLR048W/YLR287C-A	6	33	0.181818	130	4974	0.0261359	6.95664	0.000176068	0.000626366	0.00036739
MF	GO:0004532	exoribonuclease activity	YGL173C/YAL021C/YNR052C	3	33	0.0909091	20	4974	0.00402091	22.6091	0.000280945	0.000982085	0.000576033
MF	GO:0016896	exoribonuclease activity, producing 5'-phosphomonoesters	YGL173C/YAL021C/YNR052C	3	33	0.0909091	20	4974	0.00402091	22.6091	0.000280945	0.000982085	0.000576033
BP	GO:0006446	regulation of translational initiation	YPR129W/YCR077C/YKR059W	3	33	0.0909091	21	4974	0.00422195	21.5325	0.000326289	0.0011211	0.000657568
CC	GO:0098552	side of membrane	YOL149W/YNL118C/YLL013C	3	33	0.0909091	21	4974	0.00422195	21.5325	0.000326289	0.0011211	0.000657568
CC	GO:0005840	ribosome	YMR230W/YCR077C/YJR145C/YGR054W/YLR048W/YLR287C-A	6	33	0.181818	150	4974	0.0301568	6.02909	0.000384143	0.00130869	0.000767602
BP	GO:0034660	ncRNA metabolic process	YGL173C/YNL147W/YDR378C/YLR438C-A/YER146W/YER112W/YLR048W/YBL026W/YML017W	9	33	0.272727	359	4974	0.0721753	3.77868	0.000391132	0.0013213	0.000774998
MF	GO:0003743	translation initiation factor activity	YBR079C/YGR054W/YKR059W	3	33	0.0909091	23	4974	0.00462405	19.6601	0.000430566	0.0014424	0.000846024
CC	GO:0071013	catalytic step 2 spliceosome	YNL147W/YLR438C-A/YBL026W	3	33	0.0909091	30	4974	0.00603136	15.0727	0.000956319	0.00317719	0.00186355
BP	GO:0090503	RNA phosphodiester bond hydrolysis, exonucleolytic	YGL173C/YAL021C/YNR052C	3	33	0.0909091	32	4974	0.00643345	14.1307	0.0011578	0.00381505	0.00223768
MF	GO:0016796	exonuclease activity, active with either ribo- or deoxyribonucleic acids and producing 5'-phosphomonoesters	YGL173C/YAL021C/YNR052C	3	33	0.0909091	34	4974	0.00683554	13.2995	0.00138427	0.0045242	0.00265363
MF	GO:0008135	translation factor activity, RNA binding	YBR079C/YGR054W/YKR059W	3	33	0.0909091	36	4974	0.00723764	12.5606	0.00163684	0.00530653	0.0031125
BP	GO:0045944	positive regulation of transcription by RNA polymerase II	YNL288W/YGL173C/YNL118C/YCR093W/YAL021C/YER068W/YNR052C	7	33	0.212121	274	4974	0.0550864	3.8507	0.00176553	0.00567795	0.00333035
BP	GO:0060261	positive regulation of transcription initiation from RNA polymerase II promoter	YGL173C/YNL118C	2	33	0.0606061	10	4974	0.00201045	30.1455	0.00185823	0.00592864	0.00347739
MF	GO:0090079	translation regulator activity, nucleic acid binding	YBR079C/YGR054W/YKR059W	3	33	0.0909091	39	4974	0.00784077	11.5944	0.00206693	0.00654257	0.00383749
BP	GO:0034250	positive regulation of cellular amide metabolic process	YGR072W/YER035W/YLL013C	3	33	0.0909091	40	4974	0.00804182	11.3045	0.00222446	0.00693205	0.00406593
BP	GO:0045727	positive regulation of translation	YGR072W/YER035W/YLL013C	3	33	0.0909091	40	4974	0.00804182	11.3045	0.00222446	0.00693205	0.00406593
BP	GO:0001731	formation of translation preinitiation complex	YCR077C/YKR059W	2	33	0.0606061	11	4974	0.0022115	27.405	0.00226176	0.00694066	0.00407098
BP	GO:2000144	positive regulation of DNA-templated transcription, initiation	YGL173C/YNL118C	2	33	0.0606061	11	4974	0.0022115	27.405	0.00226176	0.00694066	0.00407098
CC	GO:0071011	precatalytic spliceosome	YLR438C-A/YBL026W	2	33	0.0606061	12	4974	0.00241255	25.1212	0.00270287	0.00823146	0.00482809
BP	GO:0045893	positive regulation of transcription, DNA-templated	YNL288W/YGL173C/YNL118C/YCR093W/YAL021C/YER068W/YNR052C	7	33	0.212121	303	4974	0.0609168	3.48215	0.00313763	0.00947251	0.00555602
BP	GO:0007089	traversing start control point of mitotic cell cycle	YGL173C/YAL021C	2	33	0.0606061	13	4974	0.00261359	23.1888	0.00318107	0.00947251	0.00555602
MF	GO:0031369	translation initiation factor binding	YGL173C/YPR129W	2	33	0.0606061	13	4974	0.00261359	23.1888	0.00318107	0.00947251	0.00555602
BP	GO:0042274	ribosomal small subunit biogenesis	YNL147W/YDR378C/YMR230W/YLR048W	4	33	0.121212	94	4974	0.0188983	6.41393	0.00321734	0.00951008	0.00557805

## Sheet: Cdc53
Table S4, Tab 2. GO-term enrichment analysis of the identified Cdc53 interactors.
Ontology	ID	Description	Ordered locus names	Count	N	Fraction	Background Count	Background N	Background fraction	Enrichment	P-value	Adjusted p-value	Q-value
BP	GO:0031146	SCF-dependent proteasomal ubiquitin-dependent protein catabolic process	YJL149W/YLR097C/YML088W/YLR352W/YLR224W/YFL009W/YBR280C/YOL133W/YJR090C/YBR158W	10	23	0.434783	16	5073	0.00315395	137.853	2.9299e-21	1.23935e-18	1.01159e-18
BP	GO:0043161	proteasome-mediated ubiquitin-dependent protein catabolic process	YJL149W/YLR097C/YKR017C/YML088W/YDR330W/YLR352W/YLR224W/YBR170C/YFL009W/YBR280C/YBL058W/YOL133W/YJR090C/YGR048W/YBR158W	15	23	0.652174	125	5073	0.0246403	26.4678	1.32667e-19	2.8059e-17	2.29025e-17
BP	GO:0010498	proteasomal protein catabolic process	YJL149W/YLR097C/YKR017C/YML088W/YDR330W/YLR352W/YLR224W/YBR170C/YFL009W/YBR280C/YBL058W/YOL133W/YJR090C/YGR048W/YBR158W	15	23	0.652174	135	5073	0.0266115	24.5072	4.43362e-19	6.2514e-17	5.10255e-17
CC	GO:0000151	ubiquitin ligase complex	YJL149W/YLR097C/YKR017C/YML088W/YLR128W/YLR352W/YLR224W/YBR170C/YFL009W/YBR280C/YOL133W/YJR090C/YGR048W	13	23	0.565217	85	5073	0.0167554	33.7335	3.1747e-18	2.70571e-16	2.20847e-16
CC	GO:0019005	SCF ubiquitin ligase complex	YJL149W/YLR097C/YML088W/YLR352W/YLR224W/YFL009W/YBR280C/YOL133W/YJR090C	9	23	0.391304	17	5073	0.00335107	116.77	3.19824e-18	2.70571e-16	2.20847e-16
BP	GO:0006511	ubiquitin-dependent protein catabolic process	YJL149W/YLR097C/YKR017C/YML088W/YDR330W/YLR352W/YLR224W/YBR170C/YFL009W/YBR280C/YBL058W/YOL133W/YJR090C/YGR048W/YBR158W	15	23	0.652174	187	5073	0.0368618	17.6924	6.841e-17	4.8229e-15	3.93657e-15
BP	GO:0019941	modification-dependent protein catabolic process	YJL149W/YLR097C/YKR017C/YML088W/YDR330W/YLR352W/YLR224W/YBR170C/YFL009W/YBR280C/YBL058W/YOL133W/YJR090C/YGR048W/YBR158W	15	23	0.652174	190	5073	0.0374532	17.413	8.72698e-17	5.27359e-15	4.30443e-15
BP	GO:0043632	modification-dependent macromolecule catabolic process	YJL149W/YLR097C/YKR017C/YML088W/YDR330W/YLR352W/YLR224W/YBR170C/YFL009W/YBR280C/YBL058W/YOL133W/YJR090C/YGR048W/YBR158W	15	23	0.652174	211	5073	0.0415927	15.68	4.31425e-16	2.28116e-14	1.86194e-14
BP	GO:0051603	proteolysis involved in cellular protein catabolic process	YJL149W/YLR097C/YKR017C/YML088W/YDR330W/YLR352W/YLR224W/YBR170C/YFL009W/YBR280C/YBL058W/YOL133W/YJR090C/YGR048W/YBR158W	15	23	0.652174	214	5073	0.0421841	15.4602	5.3462e-16	2.51271e-14	2.05094e-14
BP	GO:0044257	cellular protein catabolic process	YJL149W/YLR097C/YKR017C/YML088W/YDR330W/YLR352W/YLR224W/YBR170C/YFL009W/YBR280C/YBL058W/YOL133W/YJR090C/YGR048W/YBR158W	15	23	0.652174	234	5073	0.0461266	14.1388	2.06883e-15	8.75116e-14	7.14291e-14
BP	GO:0030163	protein catabolic process	YJL149W/YLR097C/YKR017C/YML088W/YDR330W/YLR352W/YLR224W/YBR170C/YFL009W/YBR280C/YBL058W/YOL133W/YJR090C/YGR048W/YBR158W	15	23	0.652174	244	5073	0.0480978	13.5593	3.88996e-15	1.49587e-13	1.22096e-13
BP	GO:0006508	proteolysis	YDL216C/YJL149W/YLR097C/YKR017C/YML088W/YDR330W/YLR352W/YLR224W/YBR170C/YFL009W/YBR280C/YBL058W/YOL133W/YJR090C/YGR048W/YBR158W	16	23	0.695652	326	5073	0.0642618	10.8253	9.63538e-15	3.39647e-13	2.77229e-13
BP	GO:0016567	protein ubiquitination	YJL149W/YLR097C/YKR017C/YML088W/YLR306W/YLR128W/YLR352W/YLR224W/YFL009W/YBR280C/YOL133W/YJR090C	12	23	0.521739	129	5073	0.0254287	20.5177	4.65982e-14	1.51623e-12	1.23759e-12
CC	GO:0031461	cullin-RING ubiquitin ligase complex	YJL149W/YLR097C/YML088W/YLR352W/YLR224W/YFL009W/YBR280C/YOL133W/YJR090C	9	23	0.391304	45	5073	0.00887049	44.113	1.08704e-13	3.2844e-12	2.68081e-12
BP	GO:0070647	protein modification by small protein conjugation or removal	YDL216C/YJL149W/YLR097C/YKR017C/YML088W/YLR306W/YLR128W/YLR352W/YLR224W/YFL009W/YBR280C/YOL133W/YJR090C	13	23	0.565217	191	5073	0.0376503	15.0123	1.67699e-13	4.72911e-12	3.86002e-12
BP	GO:0032446	protein modification by small protein conjugation	YJL149W/YLR097C/YKR017C/YML088W/YLR306W/YLR128W/YLR352W/YLR224W/YFL009W/YBR280C/YOL133W/YJR090C	12	23	0.521739	157	5073	0.0309482	16.8585	5.11707e-13	1.35282e-11	1.10421e-11
BP	GO:1901565	organonitrogen compound catabolic process	YJL149W/YLR097C/YKR017C/YML088W/YDR330W/YLR352W/YLR224W/YBR170C/YFL009W/YBR280C/YBL058W/YOL133W/YJR090C/YGR048W/YBR158W	15	23	0.652174	344	5073	0.06781	9.61767	6.54437e-13	1.57492e-11	1.28549e-11
MF	GO:0004842	ubiquitin-protein transferase activity	YJL149W/YLR097C/YKR017C/YML088W/YLR306W/YLR224W/YFL009W/YBR280C/YOL133W/YJR090C	10	23	0.434783	82	5073	0.016164	26.8982	6.7018e-13	1.57492e-11	1.28549e-11
BP	GO:0044265	cellular macromolecule catabolic process	YJL149W/YLR097C/YKR017C/YML088W/YDR330W/YLR352W/YLR224W/YBR170C/YFL009W/YBR280C/YBL058W/YOL133W/YJR090C/YGR048W/YBR158W	15	23	0.652174	379	5073	0.0747092	8.72949	2.72651e-12	6.07007e-11	4.95454e-11
MF	GO:0019787	ubiquitin-like protein transferase activity	YJL149W/YLR097C/YKR017C/YML088W/YLR306W/YLR224W/YFL009W/YBR280C/YOL133W/YJR090C	10	23	0.434783	99	5073	0.0195151	22.2793	4.68804e-12	9.91522e-11	8.09305e-11
BP	GO:0009057	macromolecule catabolic process	YJL149W/YLR097C/YKR017C/YML088W/YDR330W/YLR352W/YLR224W/YBR170C/YFL009W/YBR280C/YBL058W/YOL133W/YJR090C/YGR048W/YBR158W	15	23	0.652174	407	5073	0.0802287	8.12894	7.74574e-12	1.56021e-10	1.27348e-10
CC	GO:1990234	transferase complex	YJL149W/YLR097C/YKR017C/YML088W/YLR128W/YLR352W/YLR224W/YBR170C/YFL009W/YBR280C/YOL133W/YJR090C/YGR048W	13	23	0.565217	343	5073	0.0676129	8.35961	3.05085e-10	5.86596e-09	4.78794e-09
CC	GO:0140535	intracellular protein-containing complex	YJL149W/YLR097C/YKR017C/YML088W/YLR128W/YLR352W/YLR224W/YBR170C/YFL009W/YBR280C/YOL133W/YJR090C/YGR048W	13	23	0.565217	390	5073	0.0768776	7.35217	1.51939e-09	2.79435e-08	2.28082e-08
MF	GO:0030674	protein-macromolecule adaptor activity	YJL149W/YLR097C/YML088W/YLR128W/YLR224W/YOL133W/YJR090C	7	23	0.304348	114	5073	0.0224719	13.5435	4.3819e-07	7.72309e-06	6.30378e-06
MF	GO:0032182	ubiquitin-like protein binding	YLR128W/YBR170C/YFL009W/YBL058W/YGR048W	5	23	0.217391	42	5073	0.00827912	26.2578	9.1779e-07	1.5529e-05	1.26752e-05
MF	GO:0060090	molecular adaptor activity	YJL149W/YLR097C/YML088W/YLR128W/YLR224W/YOL133W/YJR090C	7	23	0.304348	138	5073	0.0272028	11.1881	1.61289e-06	2.62404e-05	2.14181e-05
BP	GO:0010033	response to organic substance	YDL216C/YLR097C/YML088W/YLR224W/YBR170C/YBL058W/YJR090C/YGR048W	8	23	0.347826	234	5073	0.0461266	7.54069	4.88631e-06	7.65522e-05	6.24838e-05
BP	GO:0071310	cellular response to organic substance	YDL216C/YLR097C/YML088W/YLR224W/YBR170C/YJR090C/YGR048W	7	23	0.304348	171	5073	0.0337079	9.02899	6.79397e-06	0.000102638	8.37753e-05
MF	GO:0043130	ubiquitin binding	YBR170C/YFL009W/YBL058W/YGR048W	4	23	0.173913	37	5073	0.00729351	23.8449	1.92145e-05	0.000280266	0.00022876
BP	GO:0000209	protein polyubiquitination	YKR017C/YLR306W/YJR090C	3	23	0.130435	35	5073	0.00689927	18.9056	0.000484832	0.00683613	0.00557982
BP	GO:0042221	response to chemical	YDL216C/YLR097C/YML088W/YLR224W/YBR170C/YBL058W/YJR090C/YGR048W	8	23	0.347826	460	5073	0.0906761	3.83592	0.000618947	0.00844563	0.00689353

## Sheet: Met30
Table S4, Tab 3. GO-term enrichment analysis of the identified Met30 interactors.
Ontology	ID	Description	Ordered locus names	Count	N	Fraction	Background Count	Background N	Background fraction	Enrichment	P-value	Adjusted p-value	Q-value
BP	GO:0000096	sulfur amino acid metabolic process	YML082W/YJR130C/YPL038W/YIR017C/YNL103W	5	7	0.714286	48	5073	0.00946186	75.4911	1.26867e-09	1.82689e-07	7.74559e-08
BP	GO:0006534	cysteine metabolic process	YML082W/YJR130C/YIR017C/YNL103W	4	7	0.571429	19	5073	0.00374532	152.571	4.88685e-09	3.51853e-07	1.49178e-07
BP	GO:0009086	methionine biosynthetic process	YML082W/YJR130C/YIR017C/YNL103W	4	7	0.571429	35	5073	0.00689927	82.8245	6.55154e-08	2.6562e-06	1.12617e-06
BP	GO:0000097	sulfur amino acid biosynthetic process	YML082W/YJR130C/YIR017C/YNL103W	4	7	0.571429	38	5073	0.00749064	76.2857	9.22292e-08	2.6562e-06	1.12617e-06
BP	GO:0006555	methionine metabolic process	YML082W/YJR130C/YIR017C/YNL103W	4	7	0.571429	38	5073	0.00749064	76.2857	9.22292e-08	2.6562e-06	1.12617e-06
BP	GO:0009069	serine family amino acid metabolic process	YML082W/YJR130C/YIR017C/YNL103W	4	7	0.571429	41	5073	0.008082	70.7038	1.26353e-07	3.03247e-06	1.28569e-06
BP	GO:0006790	sulfur compound metabolic process	YML082W/YJR130C/YPL038W/YIR017C/YNL103W	5	7	0.714286	124	5073	0.0244431	29.2224	1.62646e-07	3.34586e-06	1.41857e-06
BP	GO:0009067	aspartate family amino acid biosynthetic process	YML082W/YJR130C/YIR017C/YNL103W	4	7	0.571429	51	5073	0.0100532	56.8403	3.10314e-07	5.58565e-06	2.36818e-06
BP	GO:0009066	aspartate family amino acid metabolic process	YML082W/YJR130C/YIR017C/YNL103W	4	7	0.571429	62	5073	0.0122216	46.7558	6.89079e-07	1.10253e-05	4.67445e-06
BP	GO:0006082	organic acid metabolic process	YML082W/YJR130C/YPL028W/YPL038W/YIR017C/YNL103W	6	7	0.857143	377	5073	0.074315	11.5339	1.06495e-06	1.53353e-05	6.50179e-06
BP	GO:0044272	sulfur compound biosynthetic process	YML082W/YJR130C/YIR017C/YNL103W	4	7	0.571429	73	5073	0.0143899	39.7104	1.33743e-06	1.75082e-05	7.42308e-06
BP	GO:1901607	alpha-amino acid biosynthetic process	YML082W/YJR130C/YIR017C/YNL103W	4	7	0.571429	102	5073	0.0201064	28.4202	5.14968e-06	6.17962e-05	2.62001e-05
BP	GO:0008652	cellular amino acid biosynthetic process	YML082W/YJR130C/YIR017C/YNL103W	4	7	0.571429	120	5073	0.0236546	24.1571	9.8687e-06	0.000109315	4.63469e-05
BP	GO:0044283	small molecule biosynthetic process	YML082W/YJR130C/YPL028W/YIR017C/YNL103W	5	7	0.714286	301	5073	0.0593337	12.0384	1.35448e-05	0.000139318	5.90676e-05
BP	GO:1901605	alpha-amino acid metabolic process	YML082W/YJR130C/YIR017C/YNL103W	4	7	0.571429	148	5073	0.0291741	19.5869	2.27455e-05	0.000218357	9.25781e-05
BP	GO:0019752	carboxylic acid metabolic process	YML082W/YJR130C/YPL028W/YIR017C/YNL103W	5	7	0.714286	354	5073	0.0697812	10.2361	3.00716e-05	0.000270644	0.000114747
BP	GO:0043436	oxoacid metabolic process	YML082W/YJR130C/YPL028W/YIR017C/YNL103W	5	7	0.714286	373	5073	0.0735265	9.71467	3.8854e-05	0.000329116	0.000139538
BP	GO:0016053	organic acid biosynthetic process	YML082W/YJR130C/YIR017C/YNL103W	4	7	0.571429	175	5073	0.0344964	16.5649	4.41647e-05	0.000334722	0.000141914
BP	GO:0046394	carboxylic acid biosynthetic process	YML082W/YJR130C/YIR017C/YNL103W	4	7	0.571429	175	5073	0.0344964	16.5649	4.41647e-05	0.000334722	0.000141914
BP	GO:0042762	regulation of sulfur metabolic process	YPL038W/YIR017C	2	7	0.285714	11	5073	0.00216834	131.766	8.92477e-05	0.000603884	0.000256033
BP	GO:0050667	homocysteine metabolic process	YML082W/YJR130C	2	7	0.285714	11	5073	0.00216834	131.766	8.92477e-05	0.000603884	0.000256033
BP	GO:0006520	cellular amino acid metabolic process	YML082W/YJR130C/YIR017C/YNL103W	4	7	0.571429	211	5073	0.0415927	13.7387	9.22601e-05	0.000603884	0.000256033
BP	GO:0019344	cysteine biosynthetic process	YIR017C/YNL103W	2	7	0.285714	12	5073	0.00236546	120.786	0.000107027	0.000670081	0.000284099
BP	GO:0009092	homoserine metabolic process	YML082W/YJR130C	2	7	0.285714	15	5073	0.00295683	96.6286	0.000169934	0.0010196	0.000432289
BP	GO:0009070	serine family amino acid biosynthetic process	YIR017C/YNL103W	2	7	0.285714	27	5073	0.00532229	53.6825	0.000563595	0.00324631	0.00137636
MF	GO:0000981	DNA-binding transcription factor activity, RNA polymerase II-specific	YPL038W/YIR017C/YNL103W	3	7	0.428571	140	5073	0.0275971	15.5296	0.00066382	0.00348605	0.001478
MF	GO:0000976	transcription cis-regulatory region binding	YPL038W/YIR017C/YNL103W	3	7	0.428571	141	5073	0.0277942	15.4195	0.000677843	0.00348605	0.001478
MF	GO:0001067	transcription regulatory region nucleic acid binding	YPL038W/YIR017C/YNL103W	3	7	0.428571	141	5073	0.0277942	15.4195	0.000677843	0.00348605	0.001478
MF	GO:0030170	pyridoxal phosphate binding	YML082W/YJR130C	2	7	0.285714	35	5073	0.00689927	41.4122	0.000950361	0.00456008	0.00193337
MF	GO:0070279	vitamin B6 binding	YML082W/YJR130C	2	7	0.285714	35	5073	0.00689927	41.4122	0.000950361	0.00456008	0.00193337
MF	GO:0003700	DNA-binding transcription factor activity	YPL038W/YIR017C/YNL103W	3	7	0.428571	160	5073	0.0315395	13.5884	0.000981684	0.00456008	0.00193337
MF	GO:0016765	transferase activity, transferring alkyl or aryl (other than methyl) groups	YML082W/YJR130C	2	7	0.285714	38	5073	0.00749064	38.1429	0.00112065	0.0050429	0.00213807
MF	GO:1990837	sequence-specific double-stranded DNA binding	YPL038W/YIR017C/YNL103W	3	7	0.428571	176	5073	0.0346935	12.3531	0.00129629	0.00565656	0.00239825
MF	GO:0019842	vitamin binding	YML082W/YJR130C	2	7	0.285714	46	5073	0.00906761	31.5093	0.0016412	0.00695099	0.00294706
MF	GO:0001216	DNA-binding transcription activator activity	YIR017C/YNL103W	2	7	0.285714	49	5073	0.00965898	29.5802	0.0018611	0.00744441	0.00315626
MF	GO:0001228	DNA-binding transcription activator activity, RNA polymerase II-specific	YIR017C/YNL103W	2	7	0.285714	49	5073	0.00965898	29.5802	0.0018611	0.00744441	0.00315626
